# Supplementary material for: Structural basis of efficacy-driven ligand selectivity at GPCRs
Source: Nat Chem Biol. 2023 Feb 13;19(7):805–14. doi: 10.1038/s41589-022-01247-5 (PMC10299909; doi:10.1038/s41589-022-01247-5)
Supplement: Source Data Fig. 1 — Statistical source data. [file 41589_2022_1247_MOESM3_ESM.xlsx]

## Sheet: 1a
	Xanomeline Affinity
M1	7.03 ± 0.09 (3)
M2	6.94 ± 0.07 (4)
M3	7.00 ± 0.07 (3)
M4	6.84 ± 0.05 (5)
M5	6.86 ± 0.07 (3)
	Data represent the best fit value ± S.E.M. from nonlinear regression in PRISM from grouped data from (n) individual experiments

## Sheet: 1b
	Xanomeline Efficacy
M1	0.19 ± 0.11 (3)
M2	0.11 ± 0.06 (4)
M3	-0.04 ± 0.13 (3)
M4	0.55 ± 0.08 (5)
M5	0.01 ± 0.10 (3)
	Data represent the best fit value ± S.E.M. from nonlinear regression in PRISM from grouped data from (n) individual experiments

## Sheet: 1c
log[ligand], M	M2 xan	M2 xan	M2 xan	M2 xan	M2 xan	M2 xan	M4 xan	M4 xan	M4 xan	M4 xan	M4 xan	M4 xan	M4 xan	M4 xan	M4 xan	M2 Pilo	M2 Pilo	M2 Pilo	M2 Pilo	M2 Pilo	M2 Pilo	M4 Pilo	M4 Pilo	M4 Pilo	M4 Pilo	M4 Pilo	M4 Pilo	M4 Pilo	M4 Pilo	M4 Pilo
-3																27.6019	21.2574	31.7306	59.3798	34.7265	52.8269	36.556	51.1442	51.9945	66.4369	53.5248	67.9612	50.6622	69.016
-4																38.1079	36.3991	36.5881	65.0593	52.6031	55.0451	52.548	62.9075	53.9279	80.73	58.8323	78.5645	73.6896	71.2795
-5	61.0489	44.279	53.4709	82.6111	66.6599	59.516	87.4508	94.1579	103.964	93.5218	95.8552	90.1649	114.808	94.2852	92.3035	29.883	29.708	21.1647	47.09	39.1689	38.2669	55.748	58.6622	43.1366	79.5902	48.5276	63.2763	65.2105	60.4719	41.7768
-6	31.3275	16.9124	19.8313	54.8259	46.7394	40.7911	88.4826	97.6209	91.249	82.3973	94.3052	83.6476	95.7979	95.8798	91.3088	10.6759	2.42715	1.27269	4.56618	1.99349	3.25639	37.889	40.9782	46.7047	38.2141	9.15067	20.5285	18.7052	18.621	5.56547
-7	24.4124	0.698853	7.71406	5.14699	36.5056	2.47322	79.7463	88.6562	88.5475	71.0848	81.8434	73.7267	99.3739	90.3528	88.4996		1.48146	-0.382244	-0.195313	-2.11777	-0.623835	2.30639	1.32029	61.90055484421680*	2.15357	-0.719442	-0.349172	0.114878	-0.470047	-1.15615
-8	19.0991	-0.707561	-0.0618793	0.255412	0.282803	2.03442	7.76553	41.6367	43.6302	13.6957	11.5767	17.7683	36.5855	29.5117	45.7801	-1.27781	-0.0639431	-0.272718	-0.524853	-1.66471	-0.709165		0.382699	23.0568		-0.759614	-0.746584	-0.23706	-0.567002	-1.24288
-9	16.6794	-0.502913	-0.478533	4.0176	-0.792214	-1.02762	4.72918		22.2288	9.63267	-0.508356	0.628537	15.4076	-0.562458	-0.347673															-1.33515
-10	3.22877	0	0.21039	0.465477	-0.873015	-1.05481	0.576339	24.4456	0.188506	4.9151		0.190185	38.99267219450370*	-0.931927	-0.803703
Each column is invidiual experiment for particular receptor and ligand, fit data also reported in Table 2 and Table 3 (second batch of experiments)
