# Supplementary material for: Structural basis of efficacy-driven ligand selectivity at GPCRs
Source: Nat Chem Biol. 2023 Feb 13;19(7):805–14. doi: 10.1038/s41589-022-01247-5 (PMC10299909; doi:10.1038/s41589-022-01247-5)
Supplement: Source Data Fig. 2 — Statistical source data. [file 41589_2022_1247_MOESM4_ESM.xlsx]

## Sheet: 3b
time (ns)	data
0	7.67568
5	8.04508
10	7.93728
15	8.16612
20	8.41737
25	8.03462
30	8.54267
35	9.30054
40	9.00463
45	9.34468
50	8.66107
55	9.28877
790	8.16856
65	9.30779
70	9.34084
75	8.93524
80	9.2575
85	9.00218
90	8.8564
95	9.41179
100	9.99454
105	8.2357
110	9.23202
115	9.02894
120	9.44425
125	10.0866
130	10.2504
135	10.1379
140	11.564
145	9.97844
150	9.77093
155	10.276
160	9.50273
165	9.27891
170	9.68596
175	9.39249
180	9.86422
185	10.0758
190	10.4253
195	10.5359
200	10.6645
205	12.6848
210	10.9266
215	10.8632
220	11.1556
225	10.4165
230	10.6272
235	11.7653
240	11.9121
245	11.943
250	11.3861
255	10.9141
260	11.2994
265	10.0906
270	10.934
275	10.9346
280	11.0181
285	10.4961
290	11.6103
295	9.71165
300	9.54573
305	9.88601
310	10.2245
315	10.6547
320	9.33541
325	9.92822
330	9.78963
335	11.1293
340	10.1369
345	9.58761
350	9.85325
355	10.275
360	9.67919
365	10.5041
370	9.46963
375	9.32274
380	8.81481
385	8.90109
390	8.99834
395	10.0724
400	8.71623
405	9.77506
410	9.51082
415	8.97742
420	9.12012
425	10.4697
430	9.57388
435	9.90201
440	9.06996
445	8.87141
450	8.69071
455	9.36736
460	9.0447
465	8.63356
470	8.27864
475	8.23272
480	9.02724
485	8.53207
490	8.69912
495	8.96289
500	9.47073
505	8.22182
510	8.73195
515	7.32343
520	8.49707
525	8.66503
530	8.42221
535	8.22464
540	8.20187
545	8.75464
550	8.28459
555	8.15881
560	8.69728
565	8.30529
570	7.56613
575	8.63641
580	8.74936
585	8.90282
590	10.276
595	11.7445
600	10.989
605	10.2577
610	10.7592
615	11.0138
620	12.4407
625	12.1755
630	12.1089
635	12.3341
640	11.7104
645	12.2756
650	11.8456
655	10.7861
660	11.5614
665	11.8785
670	11.4436
675	10.8121
680	10.6299
685	11.0275
690	10.8396
695	11.4916
700	11.6731
705	10.824
710	11.6231
715	11.3349
720	11.3473
725	11.6397
730	11.4666
735	11.5782
740	11.7492
745	11.2594
750	10.1267
755	11.3861
760	9.92709
765	9.52138
770	10.5297
775	9.47627
780	10.1815
785	9.74807
790	10.387
795	10.7293
800	10.5308
805	10.0552
810	9.98831
815	9.91228
820	11.8481
825	9.49291
830	10.5553
835	11.1395
840	10.8272
845	10.8111
850	11.3543
855	10.6708
860	11.7845
865	11.1037
870	10.6186
875	10.6902
880	11.1701
885	10.4129
890	10.8821
895	10.8829
900	10.3213
905	10.9097
910	9.35597
915	10.7357
920	10.8201
925	11.3619
930	11.7134
935	10.7316
940	11.3153
945	11.1832
950	10.4944
955	11.1694
960	11.5985
965	11.428
970	12.0344
975	8.67819
980	10.4144
985	10.3974
990	10.4983
995	10.9009
1000	10.9902
1005	12.403
1010	11.4936
1015	11.3698
1020	10.7807
1025	11.7974
1030	10.83
1035	11.0168
1040	10.4922
1045	10.2099
1050	10.0583
1055	11.6708
1060	11.2731
1065	10.557
1070	11.8283
1075	10.8467
1080	11.4788
1085	9.55533
1090	10.6451
1095	10.847
1100	10.774
1105	10.3076
1110	10.5659
1115	10.4797
1120	10.8177
1125	10.6387
1130	11.0135
1135	10.5733
1140	11.0211
1145	11.9717
1150	11.5683
1155	12.3992
1160	12.4
1165	10.8461
1170	11.4301
1175	10.8461
1180	10.3607
1185	11.0896
1190	11.1176
1195	10.2577
1200	10.4054
1205	9.97003
1210	10.0279
1215	9.73544
1220	9.42784
1225	10.9474
1230	11.0491
1235	9.43928
1240	9.49099
1245	11.2893
1250	10.5421
1255	10.1866
1260	9.45426
1265	11.4454
1270	11.5959
1275	10.4367
1280	9.47713
1285	10.2436
1290	10.1375
1295	9.83589
1300	11.0301
1305	10.8869
1310	9.98776
1315	9.45849
1320	10.8103
1325	10.3487
1330	10.4261
1335	11.0309
1340	10.6571
1345	10.777
1350	10.4665
1355	10.5155
1360	10.1995
1365	10.638
1370	10.2198
1375	9.87314
1380	10.3778
1385	10.2802
1390	10.4575
1395	10.8129
1400	10.258
1405	9.70945
1410	11.1366
1415	10.1516
1420	9.96128
1425	10.6276
1430	10.2046
1435	10.5181
1440	9.77944
1445	10.2908
1450	9.85742
1455	10.8812
1460	9.37605
1465	9.93508
1470	10.1673
1475	9.90056
1480	10.6844
1485	11.1093
1490	9.49477
1495	10.1978
1500	10.7425
1505	10.334
1510	10.5473
1515	10.6586
1520	11.3376
1525	9.89028
1530	10.7758
1535	9.62038
1540	9.85285
1545	10.4744
1550	10.1679
1555	10.2372
1560	8.69546
1565	10.2266
1570	9.42407
1575	8.95635
1580	10.1866
1585	9.14697
1590	9.31409
1595	9.06663
1600	9.84738
1605	9.74334
1610	9.22393
1615	11.1155
1620	8.08633
1625	9.05289
1630	8.81581
1635	8.89609
1640	9.06965
1645	8.64394
1650	9.48224
1655	9.11533
1660	9.3445
1665	9.75397
1670	8.19773
1675	8.82595
1680	9.40339
1685	9.47196
1690	8.55678
1695	9.86905
1700	9.50869
1705	9.78438
1710	9.60045
1715	9.12051
1720	8.50105
1725	8.06263
1730	10.7687
1735	8.98282
1740	8.95856
1745	8.39013
1750	9.68312
1755	9.43185
1760	9.17553
1765	9.44781
1770	9.79795
1775	8.87226
1780	10.6606
1785	9.48796
1790	9.58134
1795	10.7121
1800	10.0242
1805	10.2319
1810	9.58044
1815	9.76822
1820	10.7229
1825	9.07214
1830	10.229
1835	9.52573
1840	9.10075
1845	9.69053
1850	9.23283
1855	9.74629
1860	8.92068
1865	8.91937
1870	10.2408
1875	9.0315
1880	8.76026
1885	9.38946
1890	9.2899
1895	9.63019
1900	9.19148
1905	10.2795
1910	9.43523
1915	9.61788
1920	10.0351
1925	9.27039
1930	10.8854
1935	9.79671
1940	9.17953
1945	9.01984
1950	9.72831
1955	9.41791
1960	9.43547
1965	10.2861
1970	10.0433
1975	10.3205
1980	10.1666
1985	9.92211
1990	9.47317
1995	10.4802
2000	8.5389
2005	8.96426
2010	8.56301
2015	9.26354
2020	8.96785
2025	9.81197
2030	9.33732
2035	9.17788
2040	9.76573
2045	10.4896
2050	8.13479

## Sheet: 3c
Simulation	condition	channel opening	receptor	ligand
0	M2_pose7	97.3684	M2	xano
1	M2_pose7	87.5	M2	xano
2	M2_pose7	95.9799	M2	xano
3	M2_pose7	53.5	M2	xano
4	M2_pose7	45.5	M2	xano
5	M2_pose7	100	M2	xano
6	M2_pose7	44	M2	xano
7	M2_pose7	100	M2	xano
8	M2_pose7	0	M2	xano
9	M2_pose7	67	M2	xano
10	M4_pose7_v2	0	M4	xano
11	M4_pose7_v2	69	M4	xano
12	M4_pose7_v2	95	M4	xano
13	M4_pose7_v2	66.5	M4	xano
14	M4_pose7_v2	6	M4	xano
15	M4_pose7_v2	31	M4	xano
16	M4_pose7_v2	0	M4	xano
17	M4_pose7_v2	2.5	M4	xano
18	M4_pose7_v2	0	M4	xano
19	M4_pose7_v2	36.5	M4	xano
20	M2_ixo	0	M2	ixo
21	M2_ixo	34.5	M2	ixo
22	M2_ixo	8	M2	ixo
23	M2_ixo	83	M2	ixo
24	M2_ixo	1.5	M2	ixo
25	M4_IXO	8.80829	M4	ixo
26	M4_IXO	26.6272	M4	ixo
27	M4_IXO	0	M4	ixo
28	M4_IXO	55.4286	M4	ixo
29	M4_IXO	26.9036	M4	ixo
30	M4_IXO	0	M4	ixo
31	M4_IXO	8.88889	M4	ixo
32	M4_IXO	4.44444	M4	ixo
33	M2_inactive_xan	93	M2	xano
34	M2_inactive_xan	100	M2	xano
35	M2_inactive_xan	78	M2	xano
36	M4_inactive_xan	94	M4	xano
37	M4_inactive_xan	96	M4	xano
38	M4_inactive_xan	75.5	M4	xano
