# Supplementary material for: Structural basis of efficacy-driven ligand selectivity at GPCRs
Source: Nat Chem Biol. 2023 Feb 13;19(7):805–14. doi: 10.1038/s41589-022-01247-5 (PMC10299909; doi:10.1038/s41589-022-01247-5)
Supplement: Source Data Fig. 3 — Statistical source data. [file 41589_2022_1247_MOESM5_ESM.xlsx]

## Sheet: Figure 3b
simulation	extracellular TM6 % outward	receptor	ligand
0	34.4444	M2	xano
1	86.6667	M2	xano
2	68.3333	M2	xano
3	89.4444	M2	xano
4	71.6667	M2	xano
5	83.3333	M2	xano
6	8.88889	M2	xano
7	96.1111	M2	xano
8	13.8889	M2	xano
9	34.4444	M2	xano
10	3.88889	M4	xano
11	40.5556	M4	xano
12	70.5556	M4	xano
13	31.6667	M4	xano
14	12.7778	M4	xano
15	0.555556	M4	xano
16	43.8889	M4	xano
17	67.2222	M4	xano
18	45.5556	M4	xano
19	16.6667	M4	xano
20	10	M2	ixo
21	17.2222	M2	ixo
22	13.8889	M2	ixo
23	46.6667	M2	ixo
24	0	M2	ixo
25	32.7778	M4	ixo
26	0	M4	ixo
27	0	M4	ixo
28	0	M4	ixo
29	0	M4	ixo
30	0	M4	ixo
31	12.7778	M4	ixo
32	71.6667	M4	ixo

## Sheet: Figure 3c
	extracellular TM6 outward	68% CI (+/-)
Channel open	0.71	8.1
Channel closed	0.325	7.4

## Sheet: Figure 3d
Time (ns)	M4 xano	M2 xano
0	18.8603	18.388
5	18.9981	18.6449
10	19.1248	19.0261
15	19.5008	19.0907
20	19.1697	18.9315
25	19.373	18.8798
30	19.776	20.0766
35	19.0506	19.7648
40	17.9236	20.5239
45	19.0685	21.3626
50	19.3738	20.7428
55	18.9058	20.4503
60	19.2516	19.3539
65	18.2243	21.0928
70	18.2482	20.3532
75	19.0502	21.632
80	18.2193	21.2806
85	19.2787	21.9137
90	18.0021	21.2872
95	18.189	21.3859
100	18.9611	21.4267
105	19.3834	21.0185
110	19.7811	20.7443
115	19.0987	21.7762
120	18.7841	21.7577
125	19.5698	22.4378
130	20.3725	21.312
135	21.2295	21.8431
140	20.0393	21.2308
145	19.8439	21.9525
150	17.7121	21.1726
155	18.9785	22.4778
160	19.0954	21.2701
165	19.841	21.4626
170	19.7669	20.6965
175	19.3032	20.1321
180	19.3802	20.5042
185	18.9221	20.7169
190	18.8417	19.5471
195	19.7057	20.5096
200	19.3849	21.4078
205	18.3115	22.1216
210	19.7999	21.1168
215	18.3084	21.6119
220	19.1546	23.1775
225	19.7338	21.8111
230	18.8451	20.473
235	19.1934	21.3036
240	19.3196	21.6864
245	19.3655	21.1301
250	19.4297	20.7631
255	19.1233	21.6557
260	19.6387	20.8585
265	19.0769	20.9524
270	19.6398	20.6317
275	18.8144	23.2959
280	20.6936	22.3076
285	19.0039	21.9501
290	19.2797	22.4659
295	19.6694	23.4555
300	19.9352	22.09
305	19.0924	22.2646
310	19.3393	20.2834
315	19.1905	19.2632
320	19.4168	18.1615
325	18.7189	18.0345
330	19.0676	20.9413
335	18.5837	20.7046
340	18.9259	20.1379
345	19.0573	18.6518
350	18.9642	18.5852
355	18.69	18.2258
360	19.8471	18.6659
365	19.1654	18.1821
370	18.3685	18.603
375	18.8614	18.313
380	19.4347	17.7989
385	18.7168	17.7484
390	18.6308	18.1394
395	19.2546	17.872
400	18.9492	18.8729
405	18.2295	17.7019
410	19.4375	18.4885
415	18.4371	18.8434
420	18.5253	18.6101
425	18.1952	18.0996
430	17.9558	20.4726
435	19.0034	20.5638
440	18.5327	20.3373
445	17.8842	20.8715
450	19.8299	21.0632
455	19.6117	21.9204
460	19.5885	21.8821
465	19.9105	21.0788
470	19.4037	21.9282
475	18.866	21.1393
480	19.3516	20.5458
485	19.1481	21.4663
490	19.0069	20.9302
495	19.9711	20.1001
500	19.0459	21.1563
505	19.1794	20.0531
510	19.6237	20.5912
515	17.8002	20.7938
520	19.3677	19.9046
525	18.6534	20.409
530	19.1767	20.4571
535	18.7863	20.3214
540	19.2259	20.9967
545	18.1467	21.2228
550	18.9696	19.7197
555	19.6232	20.0836
560	19.659	20.3629
565	19.5087	20.9502
570	19.8287	21.2679
575	19.3229	20.1841
580	19.3238	22.3253
585	19.1041	21.207
590	19.2881	20.3369
595	18.2828	21.4443
600	19.1805	21.5689
605	19.0108	20.9517
610	18.6978	21.3674
615	20.1514	22.0159
620	19.2515	21.4792
625	19.5345	21.8312
630	18.2598	21.7145
635	18.5364	21.585
640	19.3344	21.2595
645	19.8286	21.3714
650	19.1919	21.1865
655	19.2034	21.4302
660	19.6946	21.181
665	19.2049	21.9129
670	18.6964	23.1287
675	19.1753	20.996
680	18.9866	21.0628
685	18.7845	20.8846
690	18.8437	21.3352
695	18.7812	20.9008
700	18.9616	20.9599
705	18.4388	21.8244
710	18.17	21.1674
715	18.696	20.6653
720	18.8244	21.6465
725	17.9922	20.4887
730	18.5467	21.3722
735	19.1279	20.4339
740	18.5996	22.3807
745	18.6717	19.8388
750	18.9244	21.711
755	18.669	20.3124
760	18.1854	20.8463
765	19.4899	20.1224
770	18.8889	20.7752
775	18.9851	21.0022
780	18.9958	21.0168
785	18.9628	20.9942
790	18.4634	21.591
795	20.0293	20.2595
800	19.3175	20.8451
805	19.5463	21.7469
810	18.6916	21.8187
815	18.7334	20.7511
820	18.7476	21.1959
825	17.9788	21.045
830	18.6594	21.2816
835	18.7027	20.7068
840	19.2838	21.5013
845	18.7577	20.9036
850	19.2478	20.5698
855	19.117	21.4022
860	19.6108	21.639
865	19.3057	20.949
870	18.8911	20.9877
875	19.5541	21.5058
880	19.8572	21.5523
885	19.5151	21.7152
890	18.4363	20.8942
895	20.0038	20.8021
900	18.5993	21.2252
905	19.4408	20.6419
910	19.0014	21.0595
915	18.9367	20.4288
920	18.8743	21.2573
925	19.2001	20.843
930	19.2229	21.1603
935	19.4181	21.85
940	18.8481	20.9312
945	18.8049	21.3064
950	19.868	21.3466
955	19.2684	21.0743
960	19.1515	21.6697
965	19.7494	21.8836
970	18.8373	21.3969
975	18.7615	22.3253
980	18.0535	21.5443
985	18.6885	21.0419
990	18.8567	20.2732
995	19.1327	20.2843
1000	18.7717	22.5678
1005	18.488	21.8601
1010	18.1355	20.4268
1015	18.9797	21.2611
1020	18.5066	20.4276
1025	18.1311	21.3305
1030	19.4298	21.3416
1035	19.3484	21.2284
1040	18.8029	20.6881
1045	19.1126	21.2205
1050	17.998	21.6937
1055	19.8625	21.3362
1060	19.4862	20.9124
1065	18.788	21.1172
1070	19.0711	20.37
1075	18.0507	21.0358
1080	19.2026	20.7753
1085	19.0558	20.9499
1090	18.4203	21.2393
1095	18.688	21.0941
1100	18.4564	21.813
1105	18.7728	21.3691
1110	19.2319	22.4072
1115	19.5486	21.9395
1120	19.1085	20.8263
1125	19.8726	21.5543
1130	19.4371	21.5544
1135	19.4747	20.5627
1140	18.8615	20.4801
1145	19.1169	21.1579
1150	18.4088	21.524
1155	18.39	21.4867
1160	19.0041	21.1771
1165	18.4932	20.8913
1170	19.1484	21.2014
1175	18.558	20.6905
1180	18.9203	22.146
1185	19.0057	22.1606
1190	19.3519	20.8676
1195	18.6306	21.7161
1200	18.9216	21.2203
1205	18.4888	21.021
1210	18.45	21.0892
1215	19.2803	20.871
1220	18.7369	21.0751
1225	19.0365	21.801
1230	18.8865	21.4049
1235	18.4945	22.4699
1240	18.7277	20.8437
1245	17.8783	20.439
1250	18.8243	20.7917
1255	18.7538	20.7535
1260	19.7632	20.9184
1265	19.3583	21.2917
1270	18.6826	20.3974
1275	18.5607	20.8212
1280	18.3897	20.5154
1285	19.0624	21.1172
1290	18.8973	20.6425
1295	19.2519	20.6387
1300	18.3368	21.4142
1305	19.7696	20.5738
1310	18.8011	21.1965
1315	18.4178	22.0823
1320	18.331	21.1598
1325	18.6815	20.1661
1330	18.6128	21.729
1335	18.9511	21.4716
1340	18.2574	21.1909
1345	19.0548	21.2479
1350	19.1408	21.7721
1355	19.5761	21.7865
1360	18.7927	22.6815
1365	20.3315	21.3524
1370	19.3354	20.9483
1375	20.6758	21.2139
1380	19.5663	21.4274
1385	19.8268	21.3453
1390	19.0499	21.5485
1395	18.5371	21.6221
1400	18.6423	21.3246
1405	18.1169	21.5428
1410	19.2114	22.2068
1415	19.7568	20.7173
1420	19.6193	21.472
1425	19.2326	21.528
1430	19.0091	22.6268
1435	19.5908	21.2848
1440	19.6115	21.0085
1445	19.0848	22.3332
1450	19.7411	20.6915
1455	19.4963	21.627
1460	18.8872	21.2487
1465	18.6674	22.2851
1470	19.763	20.8729
1475	19.0181	22.0313
1480	20.1716	21.1337
1485	19.0199	22.1242
1490	19.6144	21.3418
1495	18.6602	21.1918
1500	19.4353	20.8673
1505	19.1884	21.1977
1510	19.1593	21.8139
1515	18.8545	22.1842
1520	18.0797	20.3711
1525	18.7785	20.4011
1530	19.3052	21.6
1535	20.1938	21.1209
1540	20.1215	21.2131
1545	19.6941	20.9357
1550	19.751	21.0052
1555	19.3833	20.4641
1560	19.1439	21.6981
1565	18.9039	20.4821
1570	19.4584	21.8805
1575	19.4326	21.3071
1580	19.2153	21.156
1585	19.2664	21.2867
1590	19.4903	20.2543
1595	18.9409	20.6738
1600	19.4054	21.9865
1605	20.064	19.882
1610	18.7835	20.9192
1615	19.7515	20.7144
1620	18.9141	20.7751
1625	19.1547	20.7258
1630	18.7902	20.4441
1635	19.6561	21.7665
1640	18.7452	21.0756
1645	19.2093	20.8308
1650	19.1088	21.0514
1655	18.4871	21.5042
1660	19.0241	20.9572
1665	19.0446	20.5373
1670	18.406	20.5237
1675	18.9391	20.4985
1680	19.7286	20.6115
1685	19.1288	21.5721
1690	18.6502	21.1483
1695	18.5381	20.6862
1700	18.6874	20.8719
1705	19.8824	20.861
1710	20.436	20.3267
1715	19.7547	21.0287
1720	19.1749	20.7635
1725	18.1571	21.2537
1730	18.9006	20.8574
1735	18.3387	20.4696
1740	18.5505	19.9258
1745	19.3333	21.385
1750	19.3242	20.9733
1755	18.7838	21.2237
1760	18.8537	20.5964
1765	19.2739	21.576
1770	19.5152	20.9184
1775	19.6168	21.7842
1780	19.2333	21.4381
1785	18.5621	21.3128
1790	18.9737	21.4727
1795	17.8583	21.1614
1800	18.3796	22.5565
1805	19.7724	21.0068
1810	18.6399	21.793
1815	20.0067	21.638
1820	19.4228	21.9214
1825	19.2681	21.9248
1830	19.2877	20.8278
1835	19.1734	20.8256
1840	18.9433	21.028
1845	18.08	20.6999
1850	18.4642	21.2664
1855	18.8177	21.4082
1860	18.7018	21.321
1865	18.5896	21.5829
1870	18.8803	22.1802
1875	18.8255	21.5368
1880	19.2269	21.6757
1885	19.4836	20.4406
1890	18.712	21.4781
1895	18.7419	22.4413
1900	18.8029	21.3783
1905	19.1811	20.8474
1910	19.4206	21.2133
1915	19.5168	21.1183
1920	18.6581	21.6029
1925	19.3325	21.1675
1930	18.7012	20.2862
1935	19.7612	20.7603
1940	19.9616	21.4151
1945	19.6562	21.3696
1950	19.1578	20.6057
1955	18.5627	21.1677
1960	19.5338	20.4087
1965	18.8059	21.0819
1970	18.6274	21.6319
1975	19.1245	20.3057
1980	18.9215	22.7988
1985	18.0771	20.6801
1990	18.5853	20.6187
