# Supplementary material for: Structural basis of efficacy-driven ligand selectivity at GPCRs
Source: Nat Chem Biol. 2023 Feb 13;19(7):805–14. doi: 10.1038/s41589-022-01247-5 (PMC10299909; doi:10.1038/s41589-022-01247-5)
Supplement: Source Data Fig. 4 — Statistical source data. [file 41589_2022_1247_MOESM6_ESM.xlsx]

## Sheet: Figure 4a
	M2								M4
	log[Xano] M	G-	G-	G-	G+	G+	G+		log[Xano] M	G-	G-	G-	G+	G+	G+
Buffer	-15	77.9343	90.6195	100	88.5702	68.0872	42.8571	Buffer	-15	100	100	100	55.484	110.857*	67.453
	-8.5	82.7632	100	106.263	81.4846	51.8335	41.0714		-13	100.321	92.749	110.974	35.471	58.719	63.619
	-8	100	75.5752	47.08423326133910*	97.849	52.2299	31.9805		-12	89.096	110.857	118.303	42.335	58.949	64.69
	-7.5	85.3119	86.7257	96.1123	73.6398		43.0195		-11	85.504	95.166	113.398	29.827	34.548	57.813
	-7	87.9276	98.2301	107.775	54.5761		40.4221		-10	92.944	98.619	103.871	24.439	22.808	38.532
	-6.5	53.1187	83.8938	80.5616	41.2484		28.5714		-9	92.046	93.248	90.172	23.22	15.135	15.531
	-6	35.5466	54.5133	82.5054	20.6664	27.0565	26.9481		-8	79.282	100.575	76.698	17.255	14.445	4.313
	-5.5	23.0718	34.3363	36.933	2.44623	13.9742	31.1688		-7	51.636	80.28	52.908	11.289	6.465	2.227
	-5	5.29846	13.6283	-1.51188	0	-2.08127	19.1558		-6	20.141	44.485	22.465	3.015	3.088	0.874
	-4.5	0.804829	6.0177	-5.83153	1.43399	8.6224	4.54545		-5	13.534	8.575	5.158	-0.385	0.94	-0.141
	-4	-2.95104	-0.530973	-4.31965	5.14551	9.81169	8.92857		-4	-1.09	-0.019	-0.197	-1.283	2.551	-1.156

## Sheet: Figure 4b
		Energy (kcal/mol)
M4	R	0
	RL	-9.50968
	RLG	-28.938
	RG	-13.9942
M2	R	0
	RL	-8.15115
	RLG	-24.4535
	RG	-13.0446

## Sheet: Figure 4c
	Xanomeline	Pilocarpine
M2	-0.23 ± 0.07 (6)	-0.15 ± 0.04 (6)
M2 (F181L)	0.58 ± 0.09 (6)	-0.29 ± 0.09 (6)
M4	0.98 ± 0.08 (9)	0.41 ± 0.06 (9)
M4(L190F)	0.46 ± 0.10 (5)	0.52 ± 0.10 (5)
Data represent the best fit value ± S.E.M. from nonlinear regression in PRISM from grouped data from (n) individual experiments

## Sheet: Figure 4d
log[ligand], M	M2 xan	M2 xan	M2 xan	M2 xan	M2 xan	M2 xan	M4 xan	M4 xan	M4 xan	M4 xan	M4 xan	M4 xan	M4 xan	M4 xan	M4 xan	M2 F181L xan	M2 F181L xan	M2 F181L xan	M2 F181L xan	M2 F181L xan	M2 F181L xan
-3
-4
-5	61.0489	44.279	53.4709	82.6111	66.6599	59.516	87.4508	94.1579	103.964	93.5218	95.8552	90.1649	114.808	94.2852	92.3035	96.7354	107.227	81.4128	93.594	101.301	95.116
-6	31.3275	16.9124	19.8313	54.8259	46.7394	40.7911	88.4826	97.6209	91.249	82.3973	94.3052	83.6476	95.7979	95.8798	91.3088	87.1158	103.948	61.965	79.5434	105.788	92.868
-7	24.4124	0.698853	7.71406	5.14699	36.5056	2.47322	79.7463	88.6562	88.5475	71.0848	81.8434	73.7267	99.3739	90.3528	88.4996		69.2549		57.3355	84.9742	58.2829
-8	19.0991	-0.707561	-0.0618793	0.255412	0.282803	2.03442	7.76553	41.6367	43.6302	13.6957	11.5767	17.7683	36.5855	29.5117	45.7801	-1.16012	8.99658	0.0137871	0.866242	1.44565	1.79574
-9	16.6794	-0.502913	-0.478533	4.0176	-0.792214	-1.02762	4.72918		22.2288	9.63267	-0.508356	0.628537	15.4076	-0.562458	-0.347673	-1.3948	1.53147	-0.261955	-0.242062	-0.430754	-0.764667
-10	3.22877	0	0.21039	0.465477	-0.873015	-1.05481	0.576339	24.4456	0.188506	4.9151		0.190185	38.99267219450370*	-0.931927	-0.803703	-1.46889	0.741307	-0.209709	-0.404317	-0.419697	-0.832501
Each column is invidiual experiment for particular receptor and ligand, fit data also reported in Table 2 and Table 3 (second batch of experiments)
