# Supplementary material for: Structural basis of efficacy-driven ligand selectivity at GPCRs
Source: Nat Chem Biol. 2023 Feb 13;19(7):805–14. doi: 10.1038/s41589-022-01247-5 (PMC10299909; doi:10.1038/s41589-022-01247-5)
Supplement: Source Data Fig. 5 — Statistical source data. [file 41589_2022_1247_MOESM7_ESM.xlsx]

## Sheet: Figure 5c
	M2	M2	M2	M4	M4	M4
Tail length	Fit parameter	SEM	N	Fit parameter	SEM	N
C3	0.614924	0.11	4	0.346	0.068	4
C4	0.592194	0.11	4	0.4707	0.07242	4
C5	0.286479	0.07	4	0.4599	0.07325	4
C6	0.083579	0.07	7	0.5137	0.0775	4
C7	0.154364	0.12	4	0.4743	0.07637	4
C8	0.123864	0.12	4	0.3749	0.06976	4
Data represent the best fit value ± SEM from nonlinear regressionon grouped data from (n) individual experiments
