# Supplementary material for: Structural basis of efficacy-driven ligand selectivity at GPCRs
Source: Nat Chem Biol. 2023 Feb 13;19(7):805–14. doi: 10.1038/s41589-022-01247-5 (PMC10299909; doi:10.1038/s41589-022-01247-5)
Supplement: Source Data Fig. 6 — Statistical source data. [file 41589_2022_1247_MOESM8_ESM.xlsx]

## Sheet: Sheet1
Simulation	Channel opening frequency (%)	receptor	ligand
0	0	M1	xano
1	71.5054	M1	xano
2	86.3874	M1	xano
3	61.9048	M1	xano
4	68.75	M1	xano
5	20.5556	M1	xano
6	49.4505	M1	xano
7	69.4444	M1	xano
8	45.8333	M1	xano
9	46.3918	M1	xano
10	97.3684	M2	xano
11	87.5	M2	xano
12	95.9799	M2	xano
13	53.5	M2	xano
14	45.5	M2	xano
15	100	M2	xano
16	44	M2	xano
17	100	M2	xano
18	0	M2	xano
19	67	M2	xano
20	0	M4	xano
21	69	M4	xano
22	95	M4	xano
23	66.5	M4	xano
24	6	M4	xano
25	31	M4	xano
26	0	M4	xano
27	2.5	M4	xano
28	0	M4	xano
29	36.5	M4	xano
30	37	M3	xano
31	84.5	M3	xano
32	56	M3	xano
33	80.5	M3	xano
34	97	M3	xano
35	85	M3	xano
36	96.5	M3	xano
37	61	M3	xano
38	0	M3	xano
39	9.5	M3	xano
40	50.7538	M3	xano
41	96.2567	M3	xano
42	81.1224	M3	xano
43	100	M5	xano
44	99	M5	xano
45	54.5	M5	xano
46	96	M5	xano
47	96	M5	xano
48	62.5	M5	xano
49	100	M5	xano
50	73	M5	xano
51	42.5	M5	xano
52	62	M5	xano
