# Supplementary material for: Structural basis of efficacy-driven ligand selectivity at GPCRs
Source: Nat Chem Biol. 2023 Feb 13;19(7):805–14. doi: 10.1038/s41589-022-01247-5 (PMC10299909; doi:10.1038/s41589-022-01247-5)
Supplement: Source Data Extended Data Fig. 1 — Statistical source data. [file 41589_2022_1247_MOESM9_ESM.xlsx]

## Sheet: Affinities M2 M4
	Log[Ligand] (M)	Xanomeline M2	Xanomeline M2	Xanomeline M2	Xanomeline M2		Xanomeline M4	Xanomeline M4	Xanomeline M4	Xanomeline M4	Xanomeline M4
Buffer only-TB	-14	100	100	100	100		100	100	100	100	100
	-12
	-11
	-10	101.419	108.815	92.8386	100.045		92.014	91.0207	107.778	94.27	111.066
	-9	88.6482	108.718	93.4094	99.6424		93.5059	98.5797	103.728	97.1503	105.495
	-8	90.2166	103.756	98.5989	104.202		97.2137	95.8113	104.118	90.7193	111.471
	-7	83.3458	76.1469	77.7374	94.6804		84.2694	79.7545	81.4269	72.9503	88.0476
	-6	32.2629	12.973	31.0846	28.5203		16.3449	19.3308	19.7594	18.1652	18.5617
	-5	0.485437	1.37214	4.82615	1.47519		2.74243	2.91286	1.69463	1.90491	1.94986
	-4
	-3																																														0	0	0
