# Supplementary material for: Structural basis of efficacy-driven ligand selectivity at GPCRs
Source: Nat Chem Biol. 2023 Feb 13;19(7):805–14. doi: 10.1038/s41589-022-01247-5 (PMC10299909; doi:10.1038/s41589-022-01247-5)
Supplement: Source Data Extended Data Fig. 2 — Statistical source data. [file 41589_2022_1247_MOESM10_ESM.xlsx]

## Sheet: i. M4 wt T=6min
Log[Ligand] (M)	Ach	Ach	Ach	Ach	Ach	Xano	Xano	Xano	Xano	Xano	Pilo	Pilo	Pilo	Pilo	Pilo
-12	-21.8016	1.05832	-6.10121	1.71747	-0.326627	-17.6595	-13.0728	-18.1517	-0.584327	1.00775	-9.274	-5.872	-23.475	0.349	6.403
-10	3.69473	0.890479	-7.03528	0.485478	-3.18728	-34.3118	51.5215	-10.384	-9.61727	-3.2708
-9	1.1727	5.23878	5.62259	-1.17146	2.89436	-75.0473	1.99884	-3.50433	-9.2314	0.196829	-36.766	21.278	-11.777	-6.209	5.613
-8	20.0071	21.9927	30.4947	17.2765	22.5206	-39.6015	1.46821	3.01083	-2.24157	10.9202	-31.577	14.879	-4.682	-2.722	-1.09
-7	50.9085	87.1687	56.2623	65.2872	66.1777	41.3455	65.605	30.208	53.0766	60.4384	-44.354	4.879	-9.791	-4.242	1.001
-6	88.1919	95.0934	93.3247	93.8992	92.3509	60.9689	83.1834	74.0058	79.8871	79.1365	-23.573	38.987	-8.395	4.957	14.243
-5	98.3771	95.2045	102.476	99.6093	99.0807	69.7716	94.4917	84.9327	85.5443	91.1721	-15.115	73.813	19.307	33.01	33.633
-4	104.45	102.662	101.586	101.003	104.541	3.57355723684207*	28.19065142428790*	63.4506	66.1267	65.1151	25.246	61.519	42.989	43.651	42.595
-3											9.319	68.283	31.007	41.641	46.254

## Sheet: L. Log(Tau) T=6min - Pilo
	M2 WT	M2 WT	M2 WT	M2 F181L	M2 F181L	M2 F181L	M4 WT	M4 WT	M4 WT	M4 L190F	M4 L190F	M4 L190F
Xanomeline	0.04	0.06	5	-0.07	0.08	5	-0.01	0.09	5	-0.04	0.08	5

## Sheet: K. Log(Tau) T=6min - Xano
	M2 WT	M2 WT	M2 WT	M2 F181L	M2 F181L	M2 F181L	M4 WT	M4 WT	M4 WT	M4 L190F	M4 L190F	M4 L190F
Xanomeline	-0.46	0.08	5	0.53	0.08	5	0.48	0.09	5	-0.26	0.09	5

## Sheet: F. Log(Tau) T=1.5min - Pilo
	M2 WT	M2 WT	M2 WT	M2 F181L	M2 F181L	M2 F181L	M4 WT	M4 WT	M4 WT	M4 L190F	M4 L190F	M4 L190F
Pilocarpine	0.04	0.07	5	-0.02	0.08	5	-0.03	0.12	5	0.03	0.08	5

## Sheet: E. Log(Tau) T=1.5min - Xano
	M2 WT	M2 WT	M2 WT	M2 F181L	M2 F181L	M2 F181L	M4 WT	M4 WT	M4 WT	M4 L190F	M4 L190F	M4 L190F
Xanomeline	-0.65	0.12	5	0.43	0.08	5	0.38	0.1	5	-0.36	0.09	5

## Sheet: C. M4 wt T=1.5min
Log[Ligand] (M)	Ach	Ach	Ach	Ach	Ach	Xano	Xano	Xano	Xano	Xano	Pilo	Pilo	Pilo	Pilo	Pilo
-12	13.912	-5.891	-0.858	-1.021	-1.86	-49.13575663349920*	-10.3692	-25.0415	-8.77905	3.85722	-1.41	9.518	-29.941	2.55	-1.372
-10	-10.815	2.337	-0.665	0.606	0.14	-78.87313184079600*	47.5139	-9.18141	-11.536	-3.39214
-9	0.855	12.962	13.405	2.948	10.878	-15.318	6.25383	-0.0783465	-15.4037	0.0874016	-63.358	29.291	-15.577	-15.703	-1.451
-8	10.4	42.319	56.66	28.484	46.865	-5.21832	-3.15754	4.6798	-7.93887	4.14006	-51.9	30.815	-5.312	-10.184	-5.252
-7	64.742	89.922	80.131	75.983	85.705	13.3181	53.2661	26.696	39.1756	58.161	-75.01	13.928	-3.637	-5.981	-2.596
-6	91.818	93.745	101.558	93.825	95.606	47.5826	82.4503	78.7818	75.6774	85.106	-20.827	50.173	1.337	13.056	27.618
-5	94.579	101.711	106.069	99.954	103.31	61.4506	87.755	90.4474	82.7688	90.3545	-15.089	76.761	28.596	36.674	41.726
-4	105.848	102.468	101.003	103.94	102.848	-108.92575995024900*	-14.36480094043890*	47.5399	56.997	58.4988	-0.862	67.288	46.668	40.226	43.917
-3											-20.952	68.838	19.602	28.001	40.517

## Sheet: J. M4 L190F T=6min
Log[Ligand] (M)	Ach	Ach	Ach	Ach	Ach	Xano	Xano	Xano	Xano	Xano	Pilo	Pilo	Pilo	Pilo	Pilo
-12	2.81092	-10.3446	-23.8686	0.00911587	-3.75197	-2.93275	-3.71287	-15.6812	-1.238	-0.428414	16.8131	7.65828	-18.0971	7.15782	24.1738
-10	-3.40984	9.60493	0.241856	-0.899959	0.423107	-14.1465	51.4328	-2.61355	-4.55924	-2.16027
-9	1.26894	1.90128	28.8031	3.9293	7.99485	-19.1665	-4.43256	4.22017	-4.6121	5.96953	-13.046	60.8251	-12.9607	1.7453	2.65977
-8	12.4418	20.3625	19.5412	25.1119	33.5842	-17.5306	-11.8686	-23.9303	-6.46395	-3.3306	-15.2907	16.1581	-6.86667	0.515718	7.74486
-7	59.4174	69.5753	70.634	76.3729	78.8634	14.9723	10.3665	-39.80567634854770*	3.27338	16.4703	-20.8211	13.2347	-21.0083	0.108245	-1.3827
-6	84.6502	86.1198	94.9784	91.5878	95.0975	21.3293	54.9486	-10.8208	39.1219	49.5775	11.8848	33.8668	-27.351	16.415	15.1325
-5	99.5547	105.081	94.0499	100.086	98.7018	42.3868	55.8979	32.4301	50.4907	52.5159	48.3432	84.6092	9.28051	44.0734	45.71
-4	106.304	103.075	107.769	104.574	105.838	2.25285013192614*	21.34775213675210*	-28.81134785615490*	47.8625	11.42139813084110*	66.6971	75.1411	24.5395	55.3506	50.7639
-3											58.8902	64.545	31.7651	53.4313	46.7834

## Sheet: D. M4 L190F T=1.5min
Log[Ligand] (M)	Ach	Ach	Ach	Ach	Ach	Xano	Xano	Xano	Xano	Xano	Pilo	Pilo	Pilo	Pilo	Pilo
-12	-8.473	-8.734	-11.286	0.578	-2.878	-5.92751	1.25724	-14.8054	-8.13897		25.514	-0.375804	-19.4633	4.9634	30.2397
-10	1.488	6.337	-2.707	-2.987	0.824	-19.0608	28.6931	-3.02077	-16.5778	-5.11058
-9	12.087	6.125	33.56	10.62	14.748	-19.1439	-4.65468	15.61	-11.4307	2.43402	-13.8978	34.4127	-13.7473	-2.50135	9.07999
-8	16.654	30.797	46.775	44.439	53.073	-22.9774	-5.29295	-5.94351	-12.8644	2.15231	-15.3052	15.8421	-8.36038	-4.9877	8.19398
-7	74.879	80.609	97.672	85.145	90.683	16.3893	-1.57374	8.85277	2.44459	-12.3682	-12.6065	18.8735	-20.1525	0.0662428	2.65907
-6	85.896	79.793	95.936	96.175	101.381	12.1129	49.1395	-7.84493	34.0651	14.8392	21.2609	36.6818	-20.0726	19.9647	29.6779
-5	99.461	105.253	97.933	101.815	101.381	31.1499	50.2335	42.8178	46.9514	48.9902	52.9247	91.6878	18.0747	48.4308	58.0793
-4	107.944	111.579	104.189	103.051	97.871		-61.13325648702590*	-61.30547828947370*	-2.57264818266543*	51.6689	61.9557	88.9388	22.2243	53.8123	58.7701
-3										3.91517791970805*	48.2548	69.9086	21.3057	46.1585	36.9947

## Sheet: B. M2 F181L T=1.5min
Log[Ligand] (M)	Ach	Ach	Ach	Ach	Ach	Xano	Xano	Xano	Xano	Xano	Pilo	Pilo	Pilo	Pilo	Pilo
-12	14.044	2.078	-1.957	4.584	-0.321	3.06497	-3.42745	-5.82141	3.59546	1.51351	13.021	5.787	-1.642	10.095	3.204
-10	13.377	1.629	-3.02	-4.142	-0.949	11.3013	29.1798	-6.53853	-4.99325	0.0520274
-9	25.141	-0.787	5.766	2.351	4.509	14.7805	1.51061	-0.135703	1.06852	1.35279	11.939	24.187	2.664	7.331	-2.615
-8	24.323	10.979	36.614	14.323	18.816	14.7925	3.54212	14.6589	2.99503	6.97101	7.967	13.539	4.634	10.985	3.966
-7	56.481	60.531	70.557	66.048	71.698	58.7573	43.509	32.6413	27.5271	37.9654	6.024	4.545	5.754	1.704	5.203
-6	92.607	96.236	91.177	92.981	94.347	84.3628	76.8128	70.3176	78.4946	82.6717	16.274	13.703	7.206	8.411	17.301
-5	97.352	95.288	103.182	97.526	100.607	87.7698	88.6692	91.24	84.7862	86.1396	45.16	75.831	20.697	30.168	33.825
-4	101.162	101.54	108.195	103.075	100.198	60.102	57.252	78.836	76.2141	73.2892	57.679	52.366	41.051	36.927	43.663
-3											57.093	51.423	41.391	44.395	40.712

## Sheet: G. M2 wt T=6min
Log[Ligand] (M)	Ach	Ach	Ach	Ach	Ach	Xano	Xano	Xano	Xano	Xano	Pilo	Pilo	Pilo	Pilo	Pilo
-12	6.39932	0.886436	8.07597	1.67137	-0.914674	10.475	-16.1026	-1.33652	-7.29917	-5.15207	20.403	-13.617	-9.964	-0.821	-1.549
-10	-3.05833	8.59732	0.300926	1.68334	4.38607	1.0228	19.9215	-11.3973	-6.40198	-4.06142
-9	1.63031	-3.18863	-6.85068	0.400725	0.416028	3.36674	-15.9483	-14.7119	-5.81308	-2.4061	13.671	12.548	-16.285	-7.894	-2.658
-8	9.76556	4.73093	12.001	11.0991	13.8159	29.5028	-21.4308	-17.305	-9.08107	-2.71309	18.326	-14.907	-20.25	-12.351	-3.44
-7	66.0014	59.0466	58.181	63.3213	68.6187	7.31107	-1.4273	-1.13975	-4.86385	0.141966	8.758	-9.924	-22.215	-11.055	-1.36
-6	93.4511	95.89	95.9729	95.7061	95.6761	23.8019	9.15363	-3.28269	16.55	21.2632	19.525	-1.751	-13.449	1.862	4.756
-5	95.9446	100.183	98.1367	97.8085	98.9826	46.838	28.7571	20.2105	30.8305	36.4194	50.464	67.258	23.525	26.318	38.476
-4	103.24	95.841	98.7568	99.8054	99.3813	34.2937	8.00516	24.4794	27.3839	25.0082	67.224	50.876	44.111	48.339	51.835
-3											65.181	53.58	51.487	48.744	50.709

[truncated: 2 more sheets: H. M2 F181L T=6min, A. M2 wt T=1.5min]
