# Supplementary material for: Structural basis of efficacy-driven ligand selectivity at GPCRs
Source: Nat Chem Biol. 2023 Feb 13;19(7):805–14. doi: 10.1038/s41589-022-01247-5 (PMC10299909; doi:10.1038/s41589-022-01247-5)
Supplement: Source Data Extended Data Fig. 3 — Statistical source data. [file 41589_2022_1247_MOESM11_ESM.xlsx]

## Sheet: ext_data_fig_3_source_data
Simulation	average	receptor	ligand	id
0	57.3684	M2	xano	M2_xano
1	66.5	M2	xano	M2_xano
2	26.1307	M2	xano	M2_xano
3	59	M2	xano	M2_xano
4	19.5	M2	xano	M2_xano
5	63.5	M2	xano	M2_xano
6	59	M2	xano	M2_xano
7	46	M2	xano	M2_xano
8	38.191	M2	xano	M2_xano
9	0	M2	xano	M2_xano
10	91	M4	xano	M4_xano
11	53	M4	xano	M4_xano
12	45	M4	xano	M4_xano
13	43.5	M4	xano	M4_xano
14	70.5	M4	xano	M4_xano
15	84.5	M4	xano	M4_xano
16	86.5	M4	xano	M4_xano
17	90.5	M4	xano	M4_xano
18	93	M4	xano	M4_xano
19	71	M4	xano	M4_xano
20	24	M2	xano	M2_xano_inactive
21	95.5	M2	xano	M2_xano_inactive
22	4	M2	xano	M2_xano_inactive
23	25.5	M4	xano	M4_xano_inactive
24	25	M4	xano	M4_xano_inactive
25	53	M4	xano	M4_xano_inactive
