# Supplementary material for: Structural basis of efficacy-driven ligand selectivity at GPCRs
Source: Nat Chem Biol. 2023 Feb 13;19(7):805–14. doi: 10.1038/s41589-022-01247-5 (PMC10299909; doi:10.1038/s41589-022-01247-5)
Supplement: Source Data Extended Data Fig. 4 — Statistical source data. [file 41589_2022_1247_MOESM12_ESM.xlsx]

## Sheet: ext_data_fig_4_source_data
time (ns)	M4_1	M4_2	M4_3	M4_4	M4_5	M4_6	M4_7	M4_8	M4_9	M4_10	M2_1	M2_2	M2_3	M2_4	M2_5	M2_6	M2_7	M2_8	M2_9	M2_10
0	8.39283	8.39283	8.39283	8.39283	8.39283	8.39283	8.39283	8.39283	8.39283	8.39283	7.67568	7.67568	7.67568	7.67568	7.67568	7.67568	7.67568	7.67568	7.67568	7.67568
5	8.88832	8.85338	8.9463	8.87382	8.94957	8.94484	8.9088	8.6889	8.98151	8.78121	7.91151	8.04508	7.9967	7.89721	7.85815	7.99654	8.31268	8.07984	7.9878	7.90225
10	8.6058	8.87171	8.62517	8.69013	8.94186	8.72104	8.81326	8.57369	8.728	8.86084	8.07344	7.93728	8.11906	7.8751	8.05766	8.1994	8.22032	8.31729	8.04979	8.30306
15	8.58794	8.85372	8.95707	8.94793	9.11966	8.81674	8.53902	8.7513	8.40862	8.6242	7.9549	8.16612	8.09904	8.14881	8.08667	8.44384	8.28057	7.7787	8.1068	7.85352
20	8.65597	8.63087	8.58161	8.83419	8.75081	8.46465	8.88082	8.78415	8.60215	8.49157	8.33296	8.41737	8.13695	8.41878	8.11041	8.61527	8.32644	8.50749	8.51932	8.31421
25	8.91483	8.81869	8.79704	9.17814	8.57532	8.70185	8.83836	8.97499	8.8641	8.9983	8.04424	8.03462	8.23545	8.39261	8.75409	7.92945	8.18638	8.54341	8.23352	8.60491
30	7.68675	7.76503	8.41803	7.90925	8.22213	7.6829	7.63095	8.31005	7.95056	7.89172	8.33291	8.54267	8.92654	8.81017	7.39049	8.15631	10.3275	8.28887	7.78818	8.65921
35	7.74351	7.69548	8.58902	8.71339	9.31947	8.17084	7.27851	8.43312	7.82724	7.8242	7.71126	9.30054	7.55467	8.71267	9.43538	8.71868	9.71697	8.34685	7.74241	8.70058
40	7.73416	9.42949	8.12434	9.14282	8.59135	8.65412	8.50522	8.06587	7.90603	8.48106	7.92065	9.00463	7.9733	7.04401	9.69358	9.09321	8.97287	9.32269	8.04758	9.64955
45	7.30006	9.06237	8.16066	9.02028	9.10149	8.21989	9.0773	7.61719	8.03492	7.62913	7.63095	9.34468	8.0943	7.26679	10.3242	9.84315	9.13434	8.80006	7.73273	9.903
50	7.58079	8.6488	7.634	7.99933	9.56715	7.15744	9.92837	8.41693	8.08019	8.11954	7.82997	8.66107	8.1369	7.62454	8.3656	9.17158	10.0752	9.35722	7.48586	9.15744
55	8.19444	8.01963	7.9201	8.16196	9.07935	8.41965	9.08187	7.97063	7.57381	8.39366	8.19914	9.28877	7.85299	7.63159	8.97913	9.30771	9.34639	9.08134	8.31663	9.11508
60	8.73802	8.30819	8.50819	8.87989	10.3017	7.99624	9.55754	8.22574	8.67824	8.56864	7.73719	8.16856	7.86291	7.41082	9.85331	9.1786	8.67776	9.44465	8.41846	10.1032
65	8.79122	8.92964	8.26427	9.15049	8.52596	7.94035	8.9514	7.8544	7.80438	8.61331	7.70264	9.30779	7.83322	7.50532	8.33031	9.31238	8.95702	8.78211	9.04866	9.87015
70	7.82184	9.17476	8.50532	9.42137	9.7623	8.22561	10.1183	7.96479	8.92725	7.80774	7.58158	9.34084	7.76869	7.70801	9.35615	9.02564	10.0349	9.16451	7.76438	9.78801
75	8.46777	9.21671	8.29976	9.74355	8.83106	8.06997	9.64034	7.3929	8.46084	8.14256	7.58504	8.93524	7.72612	8.24835	8.54942	9.2142	10.7168	9.31811	7.83223	8.98375
80	7.37961	8.62923	8.86281	9.3926	7.91777	8.1749	10.8863	8.19723	8.18677	8.18517	7.17597	9.2575	8.29841	8.04613	8.67589	9.33985	8.89019	9.81533	8.00806	8.94724
85	7.95442	9.35303	8.5119	9.03271	9.0435	8.84477	8.78616	7.48471	9.91366	7.83541	8.08343	9.00218	7.33865	7.9139	8.34488	9.92639	10.4353	10.7851	7.70177	8.77955
90	8.5079	9.11178	8.5121	8.75397	10.3585	8.43522	10.9943	8.04719	8.28773	7.49373	7.27565	8.8564	8.54793	8.47169	9.34871	8.86218	8.8473	10.7872	7.5204	9.61036
95	7.86396	8.86608	8.05245	9.47655	10.3659	8.46379	9.83567	7.84103	8.92275	7.77094	7.44452	9.41179	8.13853	7.81044	10.0966	9.33412	10.2939	10.8534	8.10497	9.52904
100	7.97475	9.35484	7.03625	8.49081	8.58068	7.1984	10.607	7.31188	8.26987	8.42846	7.32677	9.99454	8.21121	8.08672	10.5013	10.1937	8.78266	10.6655	8.41219	9.78102
105	7.15904	9.56748	8.18267	8.41988	8.84979	7.32306	8.73545	7.74823	8.20435	7.40972	7.85145	8.2357	8.09204	7.75566	10.3165	8.98308	10.7548	9.92151	8.33017	9.78054
110	7.77596	9.86018	8.25534	8.3019	8.11634	7.99781	9.47508	7.33385	8.01398	8.72661	8.46588	9.23202	8.31265	7.3487	9.74962	9.51605	8.84571	9.37837	7.84486	10.537
115	8.33981	9.25057	7.52244	7.9847	7.78919	8.7769	8.63371	7.86479	7.31352	9.35655	7.46264	9.02894	7.9637	8.27818	10.3575	9.64306	7.97162	10.5303	8.19974	9.80544
120	7.8417	10.5491	7.81613	8.19787	8.18524	7.50736	9.14258	8.10428	7.78171	8.84847	7.66471	9.44425	8.22103	8.14458	9.99335	10.3134	9.21838	9.74926	7.81667	9.97704
125	7.72649	9.63135	7.28123	7.80698	8.33251	7.30468	8.86918	7.80544	8.2647	9.42942	7.87756	10.0866	7.24716	6.86276	10.3588	9.34636	7.78182	10.1641	7.80663	8.72322
130	7.9981	10.0291	8.61651	7.72592	7.56537	7.45315	9.27974	7.17455	8.19116	9.85383	7.22449	10.2504	7.31933	7.68763	9.31504	9.09575	8.3694	9.20482	7.6965	10.0968
135	7.63556	11.6341	7.54048	7.97213	8.08799	7.73642	9.09994	7.66929	8.73764	8.23944	7.28896	10.1379	8.15181	7.46099	9.60612	9.00245	8.1992	9.93518	8.18061	9.16162
140	7.85804	10.4642	7.46705	7.72534	8.75442	7.57983	9.46258	7.34877	7.85538	7.84832	8.23917	11.564	7.69041	7.76953	9.82264	8.61717	7.93883	9.7231	8.95942	9.50133
145	7.7359	10.7109	7.62811	8.01392	8.96503	9.39536	9.75259	8.31256	6.84451	8.61336	7.27395	9.97844	8.18093	8.08736	9.93869	9.11915	9.01381	9.93364	8.64477	10.7987
150	7.09674	11.0414	9.17236	7.44852	8.45644	9.11932	9.23279	8.25019	8.35921	8.04209	8.31703	9.77093	7.87054	7.47996	9.42015	8.95945	9.34087	10.3891	7.35811	10.1586
155	6.91677	10.9849	8.50714	7.58372	8.49278	8.72256	10.3388	7.55674	7.64658	8.57017	8.45643	10.276	7.84408	7.21306	10.551	9.56727	7.97589	9.71693	8.17411	10.3994
160	7.34838	10.0379	7.38508	8.14689	7.88935	9.05146	8.29233	7.48438	7.61891	7.76604	7.80489	9.50273	8.1469	7.72319	9.20787	9.75608	9.20257	9.15582	8.0197	10.5017
165	7.65579	11.6537	7.75584	7.79788	8.56327	9.01529	8.94143	7.24356	7.36768	7.62736	7.54958	9.27891	7.41574	7.62011	10.3405	8.94159	8.06098	9.24149	7.54877	9.55163
170	7.20663	11.3877	9.63898	7.16004	7.88254	9.40488	8.20609	7.34426	7.3275	7.32512	7.36233	9.68596	7.67681	7.22275	10.1043	9.13465	10.0136	9.17037	8.15178	9.96198
175	7.13299	11.7403	9.94285	7.92752	7.93735	8.98959	9.33258	7.35692	7.8655	7.86795	7.10264	9.39249	7.89281	8.41378	9.34691	9.98046	9.56108	9.96101	8.01032	9.42144
180	7.27924	11.1272	9.23924	7.65428	7.57268	9.23401	9.38549	8.14548	7.08902	7.19396	7.81004	9.86422	7.98737	7.79072	8.87505	9.66329	8.92824	9.83192	7.91887	8.84835
185	7.41054	10.9157	8.29903	8.0374	8.45574	9.46602	9.10366	7.75183	6.96218	7.3262	7.37087	10.0758	8.34869	7.3538	7.4944	9.23152	10.4151	10.3833	7.6771	9.79941
190	7.0951	11.8046	8.80682	7.7825	8.83491	8.91447	9.54327	7.38533	7.78488	7.44825	7.27284	10.4253	7.70817	7.50774	8.10934	9.86786	8.30173	10.4853	7.69426	9.89535
195	7.85722	11.1613	7.40602	8.5808	8.31783	9.15492	9.77257	7.61598	7.83996	7.63896	7.74877	10.5359	7.52327	7.44599	8.59527	8.98443	8.84591	9.37381	7.55535	9.33219
200	7.23497	11.4619	7.00569	7.95475	9.07431	9.80613	9.85078	8.10233	8.83445	7.65696	6.98892	10.6645	8.9985	7.70497	8.1412	9.74779	9.01129	9.835	8.31989	9.35831
205	7.72429	11.1102	7.61457	7.62477	7.73555	8.09318	9.54476	7.5153	8.02031	8.21321	8.22071	12.6848	8.12452	7.5817	8.11558	9.7613	9.65515	9.22629	8.0288	8.99566
210	7.57026	9.66354	7.30396	7.04853	8.53364	7.64641	8.7502	8.25165	8.02442	6.90908	7.4933	10.9266	6.88367	8.30678	8.56495	9.01431	9.0886	8.36234	8.75966	8.74443
215	7.9808	11.1281	8.12271	7.64068	9.15679	10.7054	9.77748	7.70632	7.74527	7.003	7.31301	10.8632	8.99596	8.04889	7.54013	9.20224	8.25992	9.60782	7.84794	9.46708
220	7.96777	11.2208	7.58748	7.71576	9.75454	8.04832	9.95855	8.11903	7.83947	7.6626	8.27667	11.1556	7.93444	7.84957	9.15472	9.87364	8.29017	9.53664	7.76688	8.95147
225	7.84818	10.0249	7.07943	8.03498	8.82014	8.18492	9.20028	7.93228	7.90176	9.15845	7.40403	10.4165	8.53574	7.5492	9.5891	9.46488	8.66842	9.22714	8.16895	8.75887
230	7.42377	10.6726	7.31074	7.48808	7.99028	8.27967	9.12488	7.49834	7.92525	9.64156	8.26093	10.6272	8.13425	7.35393	9.04978	9.80592	9.16829	9.29114	8.09701	9.28421
235	7.45279	8.43738	7.89402	7.65266	8.45875	8.62944	9.25213	7.99552	8.57838	8.67294	7.2939	11.7653	7.61857	7.97075	8.94689	9.58648	9.02998	9.58419	8.52446	9.47446
240	7.20586	8.70543	7.31312	9.48889	7.96195	9.52913	9.63212	7.71236	8.65502	8.58808	7.51816	11.9121	7.50948	8.40224	7.15005	9.43562	9.70287	9.51937	8.14674	9.63623
245	7.62135	8.43411	6.87087	7.80543	9.40072	9.53765	10.3052	7.06596	8.04192	8.68593	7.62564	11.943	7.85578	8.54607	9.19636	10.0399	9.06918	9.71227	8.46586	9.53425
250	7.58482	9.74233	7.4215	8.18425	8.37814	8.95365	10.5693	8.11408	7.54044	9.9304	7.37771	11.3861	7.49105	8.15134	9.45848	9.13087	7.95166	9.43375	7.94929	9.65047
255	7.11831	9.12615	7.88473	8.23685	9.01895	9.86163	10.5142	8.59839	7.7513	8.42689	7.85361	10.9141	7.5793	7.86449	9.92353	8.87672	9.48758	8.73397	7.16526	8.76071
260	7.96773	8.74116	8.22347	7.47671	8.53021	9.03002	10.3178	7.37081	7.71842	8.65932	7.26834	11.2994	7.81437	7.90136	10.6291	8.69283	9.27944	8.71779	7.76112	9.40967
265	7.40774	8.50366	7.43927	8.33622	9.49874	8.94618	9.76726	7.90663	8.16475	9.35241	7.10068	10.0906	7.9619	7.82382	11.2286	9.09955	8.13915	9.23445	7.44103	10.2598
270	8.37058	9.81872	7.81183	7.64111	9.50561	8.90586	10.4703	7.422	7.74256	8.42162	7.29227	10.934	8.06185	7.62348	11.1607	9.90985	9.05028	9.56335	7.85662	9.13901
275	8.4333	9.6541	7.51455	8.09497	8.98127	8.84567	9.49534	7.57128	8.84857	9.10157	7.79981	10.9346	8.82695	7.46614	11.1767	8.95785	9.21623	9.32202	8.34065	8.85483
280	8.65216	8.96735	7.90874	7.06365	8.6658	9.50067	9.68273	8.62164	7.70565	9.47939	7.36438	11.0181	8.60557	7.43967	11.6181	8.86091	9.33203	9.96337	7.85121	8.18132
285	8.04824	8.89836	7.73183	7.28248	8.76704	8.9575	10.0251	8.02958	7.28964	9.16643	7.24386	10.4961	8.35255	6.82775	11.0749	9.22187	10.3706	9.1936	7.85111	8.56601
290	8.58212	9.46454	8.26942	7.50571	8.64107	9.16957	9.71051	7.55374	6.78527	9.19681	8.02021	11.6103	8.11343	6.98613	11.9064	9.1599	8.30472	9.45688	7.96992	9.05879
295	8.90389	8.77918	8.18576	7.8656	8.73294	9.20334	10.3004	7.65608	7.41575	8.86425	8.27018	9.71165	7.37402	7.06032	10.3654	9.33901	9.06571	9.92503	8.08627	8.57373
300	8.07915	8.14699	7.35621	8.19632	8.76094	8.50965	10.9905	7.78695	8.02238	9.6504	7.68782	9.54573	7.49084	7.51369	11.6017	9.66797	9.965	8.78619	8.46971	8.74143
305	8.10642	9.59445	7.82611	9.08556	9.00138	8.62696	9.82156	7.39539	7.52798	9.8109	7.56539	9.88601	7.87756	7.2539	11.4046	8.85974	9.57274	10.058	7.98139	8.86254
310	7.98332	9.88673	7.52041	9.97505	9.1729	8.74317	10.6645	7.49832	7.69745	9.32018	8.01048	10.2245	7.52944	7.83547	11.1214	7.85534	8.91918	10.0022	8.05703	8.69258
315	8.3681	8.94126	7.36988	9.14704	8.74602	8.6991	11.6463	7.22826	8.66422	9.30036	7.10735	10.6547	7.92028	8.19715	11.7577	8.98882	8.8667	9.49499	8.57962	9.20523
320	7.58736	9.13747	7.21032	8.599	8.96316	9.89826	10.9874	8.44958	7.50036	9.37011	8.14039	9.33541	7.92049	7.20526	11.3586	9.26677	9.50654	9.88065	7.7985	8.60108
325	8.3198	8.96872	7.63284	8.74618	8.57521	9.89728	11.1046	8.42436	7.86828	8.88187	7.96082	9.92822	8.38844	7.55296	11.112	8.88273	8.55674	10.4053	8.02531	8.44814
330	8.25253	8.64175	8.56399	9.46918	9.0321	9.18228	10.5498	7.79981	7.53234	8.59331	8.81925	9.78963	10.0893	7.47342	9.65504	8.98912	10.3022	9.08683	7.54858	9.16936
335	8.10379	8.65572	7.82435	9.03548	9.18037	9.22912	9.39331	8.1775	7.26719	8.29298	8.87215	11.1293	8.55091	7.22073	10.0235	9.41091	8.44893	9.30623	7.93462	9.77306
340	9.52058	8.92453	7.60624	8.95841	8.53978	9.02331	9.56449	7.31692	7.80905	8.66027	9.41345	10.1369	8.29352	8.07673	10.7525	9.02761	9.03412	11.2928	7.42315	8.80457
345	8.2382	8.31409	7.35863	9.09277	9.0302	8.96435	10.2095	8.2593	7.29505	9.38839	9.70328	9.58761	8.45882	7.70594	7.78897	9.74278	8.07685	10.0121	8.81181	10.0761
350	7.93652	8.63794	7.84069	9.39929	9.83682	8.96251	9.08712	8.30118	7.67385	8.40696	9.5826	9.85325	8.60634	7.37288	8.76533	9.28113	8.13827	10.4434	8.55619	8.5868
355	8.5808	8.75895	7.93709	8.41703	8.78345	7.61929	9.31537	7.58418	7.52245	8.95245	8.86945	10.275	8.13678	7.73076	9.55648	9.91552	9.18551	11.2201	8.56013	8.94402
360	9.61363	9.42506	8.92373	8.67526	9.09949	9.49767	8.81857	8.55636	8.65803	9.00615	9.19981	9.67919	8.11182	7.41057	8.7495	9.14189	8.94158	10.0719	8.6752	9.76943
365	8.81463	8.81488	8.66619	10.1434	8.84542	8.64253	9.84091	8.96094	7.61312	8.74118	9.37937	10.5041	9.20052	7.38285	9.38935	8.75281	7.59004	10.608	8.59512	9.16152
370	9.12421	9.33271	8.77627	8.38196	8.71646	8.59328	9.09342	7.78816	7.50011	9.2831	8.25775	9.46963	8.18347	7.20174	9.21017	9.58615	8.67295	10.654	8.47458	8.67193
375	8.78889	9.18697	9.22086	9.23443	8.20383	9.0249	9.12682	7.53198	7.9545	9.25231	8.12982	9.32274	7.7953	7.84005	9.60758	9.90202	9.10692	10.6908	7.40216	9.08666
380	8.66868	8.84606	9.45518	9.36239	8.38255	8.58039	9.18742	7.17426	8.35771	9.18751	9.68769	8.81481	8.63857	7.94673	9.42139	9.48146	8.75129	10.3631	7.89049	8.93479
385	9.0951	10.2795	9.47159	9.51424	8.59972	8.85111	8.9834	6.80771	8.33467	8.93442	9.66533	8.90109	8.98863	7.41866	9.51478	9.01965	8.84252	9.94794	7.98612	9.31581
390	8.3987	10.2197	9.74406	8.82027	9.02693	8.86495	9.47687	8.23754	7.65584	8.65982	9.67355	8.99834	7.99675	7.2598	8.99617	9.72957	9.88432	10.3908	7.80124	9.63198
395	8.22026	10.1132	8.76807	10.0517	9.50387	8.97714	8.29593	7.20302	7.76404	9.13294	9.28618	10.0724	9.3222	7.34903	9.24645	8.94307	9.32334	10.7704	7.60633	8.62645
400	7.48876	10.5869	9.31241	9.2446	9.43357	8.86306	7.61345	7.91185	7.17998	8.42122	9.3595	8.71623	8.57273	7.73853	8.95126	9.21003	10.1421	10.386	7.88534	8.69109
405	7.9478	9.63519	8.2476	9.47792	8.79655	8.96111	8.15856	8.44597	7.77373	8.92445	8.96818	9.77506	9.13262	7.63465	9.62402	8.78947	8.92806	10.6292	7.70798	9.65414
410	7.88029	9.01126	8.82903	9.02189	8.96077	8.74063	7.71375	8.16573	8.35848	9.47775	8.35994	9.51082	8.6985	7.56042	8.89168	10.0346	10.267	10.0578	8.34157	9.22245
415	6.98409	8.80339	7.87142	9.93451	9.44998	8.62114	7.03132	7.43197	7.54294	9.06893	8.31961	8.97742	8.50291	7.4872	9.2874	9.35133	8.92014	11.2446	8.2015	9.72243
420	8.70239	8.73502	7.98927	9.42666	8.99143	9.2861	7.21367	7.51755	8.84597	9.54262	8.65451	9.12012	8.81346	7.58925	9.06761	8.95542	8.9036	10.1334	7.77028	8.49093
425	6.85155	9.89318	7.66035	9.0723	8.42089	9.45564	7.67321	7.30083	8.08998	9.29382	8.42363	10.4697	8.23822	6.54586	8.92386	10.018	9.95709	11.2602	8.14145	8.64443
430	7.46691	10.2659	8.13728	8.66512	8.62289	8.695	7.16724	8.16937	7.51792	8.1755	9.2981	9.57388	7.6672	7.61229	9.83492	9.30013	9.40678	10.0851	7.68368	8.60384
435	7.137	8.98407	8.08215	8.7868	8.03788	9.39993	8.64213	8.15603	7.83437	9.18581	9.39929	9.90201	8.54566	8.33763	10.3892	10.1287	8.72394	9.7446	8.21271	9.68085
440	6.99766	8.79172	8.13685	8.5598	8.52625	8.58392	7.07179	7.42723	7.90718	9.01935	8.72971	9.06996	8.63381	9.19979	9.06286	9.96577	9.51561	9.4049	8.4118	9.17435
445	7.63161	8.33288	8.81021	9.47932	9.40029	9.93412	6.46003	7.90635	7.66976	8.43732	10.0475	8.87141	8.71884	8.76914	9.40786	9.66897	9.36064	10.2611	7.81124	9.08228
450	7.59957	8.71838	7.50802	9.21851	9.38534	9.70566	7.00925	7.84182	7.88281	8.95946	8.99808	8.69071	9.63127	9.14581	9.1371	10.1147	9.48697	10.3844	8.0042	8.93811
455	8.56594	9.02021	7.85565	9.45389	9.18014	9.00774	7.65341	7.52125	8.57221	8.66682	9.35346	9.36736	8.09901	8.64775	9.20288	9.5846	10.0087	10.7529	7.504	8.96798
460	7.64218	9.3446	7.80849	9.72989	8.81419	9.4545	7.22561	7.83163	7.45301	9.26222	9.13265	9.0447	9.64283	7.59851	9.4111	9.84852	10.7018	9.52121	7.79627	9.13134
465	7.96583	9.79395	8.13562	9.52081	9.05149	10.3703	7.25883	8.17444	8.18712	9.40505	8.97563	8.63356	9.51394	8.65923	10.1375	9.82403	9.86786	10.0551	8.48354	9.26143
470	7.54376	8.56329	8.01286	8.8013	9.04746	9.83469	8.34546	6.91923	8.14686	9.4487	8.60349	8.27864	9.024	8.1668	9.3798	9.33351	10.2309	10.0565	7.5802	8.86032
475	7.78251	11.9652	7.72452	8.62251	8.86539	10.4383	7.27973	7.52941	7.9372	9.37149	9.11209	8.23272	9.37681	8.05332	10.2371	9.2793	10.272	9.58677	7.22553	8.97438
480	7.41735	11.7563	7.59321	9.15006	8.8301	9.49801	7.7996	7.93862	8.4422	9.02082	7.96501	9.02724	9.20475	7.84695	8.62336	9.81568	9.12602	9.67892	7.52077	8.55676
485	7.02881	12.3505	7.66595	8.70622	9.2778	9.61785	8.62414	8.9088	7.35382	9.70917	9.72153	8.53207	8.94403	7.44243	10.2163	9.82171	8.99621	10.5395	7.94614	9.26116
490	7.67793	11.5301	7.94848	8.41494	9.52305	9.18801	7.97054	7.78016	6.84902	8.79727	9.22796	8.69912	8.73123	9.75615	10.6951	9.38257	9.04515	9.64433	7.41223	8.55012
495	7.94222	9.08779	7.78253	8.26462	8.81252	9.90198	7.2907	7.98996	7.72195	9.73557	9.72034	8.96289	9.44286	8.49686	10.2165	9.47922	8.56758	9.33372	7.71486	9.07206
500	8.15722	10.2305	7.63338	8.09436	8.92845	9.76206	8.40382	7.93818	8.03035	9.16944	8.63067	9.47073	9.73318	9.17128	9.31742	9.3463	9.37864	9.57946	8.65429	8.00481
505	8.90954	9.25896	7.60211	8.83604	8.62325	10.5776	8.24519	8.4514	7.97278	9.09455	8.9731	8.22182	9.32028	9.01782	10.1907	10.2445	9.20465	8.9191	7.83957	8.78848
510	7.39882	10.7642	7.7236	8.34804	9.98721	9.59208	7.72015	7.82038	7.39063	9.62314	8.65549	8.73195	8.6849	9.14453	9.32678	10.9184	9.60505	9.68426	8.32493	8.85274
515	7.47608	9.57347	8.45802	8.88718	9.26495	9.24682	7.36591	7.94505	7.58448	9.4595	8.33629	7.32343	8.50432	9.16089	9.42051	8.97011	9.09159	10.1096	7.60233	9.00387
520	8.31475	9.26621	7.54849	8.48462	8.65878	9.12922	7.41638	7.59467	8.2458	9.14816	9.12365	8.49707	10.1939	9.23185	10.2265	9.13116	9.85962	9.79096	7.9073	9.52742
525	8.25668	9.90469	7.1738	9.25521	9.61942	9.10315	6.89386	8.01786	7.47898	8.78405	9.46285	8.66503	10.135	8.88318	9.55732	9.64541	7.87537	10.2676	7.60253	8.62676
530	8.2662	9.15773	7.19713	8.51573	9.94981	9.53648	7.7273	7.28975	8.2199	8.9475	8.67673	8.42221	10.1075	9.19701	9.95988	9.32893	9.09859	11.2292	7.19539	8.53566
535	9.10473	10.4056	7.99032	9.27701	9.42191	9.89693	7.40543	8.01036	7.65894	8.79088	9.69593	8.22464	9.16946	9.25499	10.5395	9.69586	9.46196	10.3729	7.5578	9.07986
540	7.66935	8.70408	7.70839	8.73551	8.65242	9.08956	8.35909	7.94584	7.63045	9.471	8.81135	8.20187	8.82259	8.98644	10.7117	11.6049	8.47884	9.94727	7.71774	9.12205
545	7.50844	10.0523	7.76513	9.13549	9.16837	8.7288	8.02594	8.54479	7.53161	8.08966	8.75516	8.75464	9.54459	8.87181	9.91309	8.96362	8.3824	8.86608	8.19914	9.30664
550	8.2055	8.51538	8.24421	9.05113	9.32466	8.96781	7.02937	7.86369	8.56487	8.6977	7.51569	8.28459	8.55631	9.15477	9.89743	11.5461	8.93739	9.95245	7.16142	9.22646
555	7.9826	8.50047	8.18183	8.27673	8.90733	9.97843	7.77449	7.98157	8.10125	9.84248	8.17882	8.15881	9.05424	9.2181	9.36213	11.1956	8.61968	9.93412	7.58986	8.7528
560	7.26382	10.6169	7.93215	8.0232	9.48022	9.52	7.59909	7.22269	9.27225	9.38025	8.26294	8.69728	9.8492	9.80059	9.72591	10.5867	9.20729	9.0771	8.61924	8.56059
565	7.76451	9.10581	7.56689	8.93146	7.82126	9.17838	6.94973	8.2875	7.87065	9.4113	8.98207	8.30529	8.41608	7.89416	9.61406	11.1172	8.86143	9.79725	7.44251	9.07264
570	7.71572	9.0796	8.46632	9.36039	9.7724	8.86358	7.44843	8.18753	7.23792	9.16528	8.7895	7.56613	9.57607	9.07963	10.2224	9.04215	8.79817	10.181	7.06331	8.89322
575	7.78153	9.07736	7.35533	8.99174	8.29292	8.73054	7.74433	7.98867	6.86158	8.6026	9.09613	8.63641	9.1491	8.91173	9.76632	8.70317	9.27923	9.02982	7.63922	9.12668
580	7.89188	9.57351	7.40123	9.32473	8.54436	9.39901	7.32783	8.38956	7.16122	8.62946	9.3211	8.74936	9.74979	8.53967	9.63516	10.6697	8.77499	8.82339	8.30009	9.01361
585	7.54428	9.17694	7.46361	9.50938	8.99162	8.49401	8.53544	8.15396	7.22495	9.49813	8.63229	8.90282	10.196	8.23972	9.3562	10.4143	9.15285	9.90085	8.0543	9.47721
590	7.81323	9.51796	7.15028	9.02923	9.8146	9.84366	7.60944	8.9059	7.60649	9.21084	8.57248	10.276	9.604	8.53075	10.434	11.823	9.24662	9.70029	8.28028	9.77026
595	7.81357	8.27381	8.15358	9.87091	9.05239	9.18306	7.70783	8.43305	7.25178	9.23607	8.49475	11.7445	9.74264	10.0768	10.6157	10.7166	9.0798	9.27042	7.90457	9.31996
600	7.45774	9.8496	8.00633	9.36546	8.34073	9.2388	8.55352	7.90559	7.67643	8.05279	9.18559	10.989	9.22305	9.41497	9.432	11.277	9.57392	10.2818	7.68106	9.59069
605	7.89777	9.01985	7.36353	9.45207	9.38411	9.30177	8.30738	7.98641	7.23953	8.87827	8.43033	10.2577	9.27576	7.7676	9.9798	10.9847	8.47257	10.8507	8.73259	9.49779
610	7.01605	9.95191	7.75306	10.0345	9.41389	9.66055	7.65848	7.70432	7.65109	8.33617	7.69108	10.7592	8.48333	8.76017	9.23115	11.1393	8.72008	10.649	7.64808	9.1594
615	7.35744	9.57027	7.7555	9.05008	8.17032	9.1959	8.00989	8.04324	8.37201	9.70462	8.95456	11.0138	8.84099	8.33018	9.28008	10.3246	8.35041	9.95923	7.58623	9.92937
620	7.65351	9.88836	7.49391	9.17828	8.80192	9.21559	7.93806	7.85046	7.55722	9.29518	9.20556	12.4407	9.08283	9.24412	9.2725	11.654	10.044	9.81931	7.64054	8.80216
625	7.94433	9.82276	7.11729	8.63498	9.35011	10.0038	8.1312	9.33282	7.42463	8.5113	9.87887	12.1755	9.8826	8.97746	8.94785	9.68717	9.69146	10.3555	7.54133	8.86873
630	7.94898	9.45527	8.24291	8.94196	9.67216	9.27843	8.30771	8.38203	7.21193	8.48219	8.83357	12.1089	8.60117	7.87253	8.86168	11.6931	9.93796	10.8805	8.08684	9.07328
635	8.42158	9.45934	7.74039	9.4739	8.56358	9.28057	7.23118	8.8033	7.11884	8.84202	9.37461	12.3341	9.42626	8.92587	9.44652	9.98432	8.79457	9.1726	7.65371	9.17115
640	7.37337	9.73333	7.50924	8.93931	9.13338	8.84402	7.60529	8.91295	7.14935	8.94136	9.13551	11.7104	10.4456	7.87164	9.52665	11.6068	9.33194	10.2052	7.4126	8.58175
645	7.3216	10.3871	8.02287	9.54922	9.34746	8.7102	8.07564	9.41783	7.63644	9.02047	8.1485	12.2756	9.53854	8.96863	9.46673	11.0604	8.32251	10.871	7.70018	9.29603
650	7.74533	9.28515	7.75243	8.98956	8.51282	8.52862	8.45051	9.85643	7.66675	9.5713	8.15751	11.8456	8.74846	9.27035	9.04947	10.6698	9.20775	9.4015	8.57996	9.37497
655	7.30425	8.99986	8.71755	8.64111	9.11916	8.90652	8.15758	8.91002	7.1148	8.91265	8.94199	10.7861	7.92183	8.46944	9.58239	11.2342	9.40561	9.38724	8.7419	9.26557
660	7.74406	8.62813	8.04382	7.98791	8.73111	9.84455	8.06109	8.86459	7.16626	8.06856	9.00056	11.5614	9.40232	9.2679	9.37738	11.8909	9.7379	9.51253	8.51409	9.15903
665	7.92883	9.89192	7.63724	9.33263	9.42121	8.43598	8.05716	8.591	7.34904	8.49549	9.19136	11.8785	9.30506	8.73863	10.0343	10.0032	9.53209	9.85381	8.45614	9.48575
670	8.2547	8.97424	8.49952	9.49542	8.47675	8.89002	8.76252	6.69912	7.28493	8.9607	9.15786	11.4436	8.91202	8.99625	9.5471	11.5158	10.642	9.36389	10.0715	9.0908
675	7.45045	9.76639	7.87706	8.50986	7.95065	8.59479	8.45957	8.11704	7.60098	8.80861	9.72299	10.8121	8.89858	8.48355	8.9388	11.6789	10.9277	9.6954	9.54715	9.51246
680	7.83003	9.4722	7.94939	9.55556	9.21086	8.07644	9.21988	8.10565	7.48797	8.41603	9.37813	10.6299	8.3781	9.04317	9.71556	10.0342	8.64361	9.85256	8.91759	9.21575
685	7.70313	8.89252	7.44721	8.06525	9.32636	8.13858	8.42371	7.85226	7.26564	9.0857	8.76532	11.0275	7.74418	7.98724	8.86154	9.63959	8.79404	10.0535	8.76205	8.5851
690	7.4976	9.40215	8.24443	8.83261	8.75731	8.42203	8.28804	8.2581	7.64798	8.49478	9.6938	10.8396	8.20606	8.16663	9.2853	10.3015	8.91478	9.86783	9.15937	9.33214
695	8.15989	8.70386	7.19828	8.79936	8.89283	8.67789	8.5036	7.88289	7.81995	9.62026	8.71027	11.4916	9.16236	9.25083	9.16225	10.9609	9.50229	9.72026	8.4607	8.81631
700	8.06232	8.66997	7.94464	8.6975	9.64273	9.00016	7.54395	8.30685	7.47125	8.51905	8.52677	11.6731	9.03803	8.68967	9.04988	9.85242	9.33814	9.93612	8.18686	8.72472
705	8.18235	9.02061	9.23433	9.1959	9.51152	8.63167	8.49782	7.98373	8.0004	8.0436	8.26894	10.824	8.9754	9.10635	10.1684	9.66924	8.93256	9.36046	8.37403	9.19293
710	8.26683	8.45641	9.30126	9.56964	8.43223	9.25081	8.28579	7.70888	7.2642	9.73994	7.89927	11.6231	8.71356	8.63562	10.4342	10.1015	8.37709	9.08335	7.341	9.00291
715	8.33846	8.54568	8.9371	9.42578	8.42204	8.8662	8.8745	7.74143	7.55397	9.01789	8.03447	11.3349	9.51766	8.92397	10.1437	10.2183	8.75038	9.62799	8.13537	8.91215
720	7.96819	8.47204	9.64079	8.44047	8.83208	9.41079	9.01858	7.84443	7.02411	8.9341	8.85633	11.3473	8.56028	8.16985	10.2112	9.76272	9.71342	9.50435	9.35198	9.05397
725	7.85452	10.481	8.78101	9.34258	9.85922	9.51912	9.40622	7.78081	8.36563	9.29529	8.3263	11.6397	8.48572	8.71085	10.2313	8.90787	9.90239	9.45779	8.35946	8.90331
730	7.79121	8.47639	8.73421	9.65061	8.32852	9.01037	8.52749	7.35272	8.11676	8.60555	7.92474	11.4666	9.27883	9.02606	10.4452	9.21643	9.38567	9.84402	8.87933	8.76964
735	8.03878	9.31711	8.43652	8.61452	8.40619	8.78298	8.46863	7.41181	7.54059	8.5172	8.1027	11.5782	8.60882	8.67582	9.9016	9.54669	8.49031	9.32927	10.1281	8.93569
740	7.92464	9.7669	7.14417	9.08233	9.2351	9.17869	7.60655	8.00221	7.98151	8.78317	8.60686	11.7492	8.59855	9.74177	9.56539	9.25265	9.21207	9.74237	9.61896	8.9082
745	8.02291	8.3958	7.54607	8.67188	8.56829	9.36943	8.42588	8.95717	8.34577	9.53605	8.42368	11.2594	9.28833	9.02115	9.60513	8.52706	8.80271	9.57537	9.25428	9.59328
750	7.55818	9.18176	7.44236	9.19216	8.55967	9.13285	8.09728	8.00213	8.17449	9.18818	8.24561	10.1267	9.15598	8.78225	10.7139	7.72024	9.25563	9.18832	9.13392	9.33825
755	7.94562	9.64158	7.99639	8.61891	8.72231	8.98383	8.77943	7.42686	8.72944	8.98014	9.03735	11.3861	8.12878	7.84871	9.27744	9.02712	9.09861	9.59832	9.02011	9.11592
760	7.99546	8.84406	7.84448	8.43456	8.34814	9.15278	9.41917	8.12738	8.10242	9.01014	9.23598	9.92709	9.37161	8.92354	8.90105	9.32013	9.80952	9.60412	9.85862	8.80694
765	7.42286	9.14996	8.62897	8.71852	8.09647	9.02283	8.69493	7.93376	8.00652	9.08051	8.97986	9.52138	9.52614	8.91059	9.71263	9.24238	8.18259	9.25018	9.41024	9.07848
770	7.66674	9.76943	7.67454	9.10798	9.50011	8.76438	8.2296	6.95127	8.2325	8.95857	9.6262	10.5297	9.23235	8.51305	9.98575	8.76775	9.92795	10.1566	9.97511	9.23695
775	7.80765	8.97746	8.35984	8.66067	8.1158	9.26075	7.83393	8.51835	8.26548	8.55082	9.30021	9.47627	9.40393	8.3147	9.35216	9.31393	9.69668	9.93536	9.7719	8.96762
780	8.31788	9.38428	7.93022	9.82295	8.42239	9.31661	7.73398	8.21882	7.71076	9.21876	9.30456	10.1815	9.82974	8.59366	9.21184	8.36912	10.2813	9.49941	9.07785	9.175
785	8.03232	8.77656	7.12861	9.3172	8.52606	9.16357	7.53436	7.92982	7.87097	8.46623	9.19387	9.74807	9.02611	8.2	9.1407	9.66596	9.08791	9.10317	9.09996	8.91344
790	7.66423	9.40824	7.84801	8.75323	8.00918	9.01982	7.95374	7.8164	7.58659	8.54537	8.94188	10.387	10.3787	8.91615	9.26089	9.3034	9.45935	9.72958	8.54973	9.05633
795	8.13003	8.66226	8.23899	8.77226	8.814	8.52143	7.44715	8.05211	7.99503	8.13987	8.14831	10.7293	10.4061	9.84288	10.7104	9.09962	9.27939	9.02629	9.0592	9.29128
800	7.27583	11.4915	9.53485	10.3059	8.91761	8.89489	7.82373	8.15905	8.56724	8.25117	8.80904	10.5308	9.80597	10.8831	9.40568	7.72078	8.71801	9.10917	8.83398	9.48597
805	7.72734	10.1978	9.1556	8.95182	8.51757	8.36414	7.59132	8.05305	8.94008	9.48128	9.21286	10.0552	9.67776	9.89026	9.14094	9.50176	9.92654	9.39557	8.94511	8.14634
810	7.73514	9.07545	10.0003	9.32261	8.23226	8.47842	7.53397	7.79519	7.58397	8.87386	8.97259	9.98831	10.7497	9.732	9.68527	8.69067	8.85121	9.0997	8.90329	10.0016
815	8.01292	8.73216	9.67108	9.14707	9.23547	8.81348	7.88449	7.71099	7.58646	8.47128	8.63413	9.91228	9.27735	9.7545	9.67536	9.89628	9.30341	9.22749	9.27343	9.20756
820	7.76974	8.85862	9.47446	8.35187	8.59556	8.88462	7.84965	6.89858	8.33683	8.2052	9.78302	11.8481	9.46189	10.2705	9.28039	9.9658	9.35686	8.7855	9.70683	8.58189
825	7.30143	8.65577	10.1704	8.44481	8.45824	8.80619	8.33095	8.4674	7.81843	8.78102	8.01038	9.49291	8.57997	9.37605	9.20728	9.41976	7.97311	9.66888	9.50574	9.91365
830	7.89701	9.54282	8.28508	8.90942	8.58875	8.78288	9.21662	7.77434	8.06656	8.95164	8.48377	10.5553	8.68653	8.24942	9.9527	9.71702	8.79941	10.1502	9.58975	8.69915
835	7.01901	9.70869	8.7546	8.26735	9.58132	9.23365	8.45086	8.39939	6.69695	8.35112	9.05999	11.1395	9.60395	9.36925	9.47818	9.62219	8.80942	9.68723	8.71307	9.158
840	7.52817	9.92246	8.99666	8.80187	8.88519	9.76967	8.20263	8.03157	8.22388	9.31693	9.50859	10.8272	9.21868	9.57081	9.5327	9.68716	8.85758	10.4091	8.69484	8.61552
845	7.79239	10.0092	8.90512	8.90013	9.74876	8.81031	8.13036	7.55435	7.63164	8.55845	8.97581	10.8111	9.13462	8.87492	10.0216	10.019	9.22898	9.91378	9.00109	8.8276
850	8.61953	9.90705	9.30682	8.93209	9.42485	9.29514	8.4547	8.62828	8.08493	8.01061	9.46109	11.3543	9.24336	9.20925	10.1986	9.5409	9.44556	10.3386	8.80108	8.68582
855	8.66229	9.28823	8.51168	8.88055	8.68429	9.23106	8.10132	8.34474	7.81742	8.87355	8.87297	10.6708	8.34573	8.49049	9.85799	10.6594	9.19845	10.01	10.5371	8.74645
860	7.29724	9.595	9.69673	8.709	8.69711	9.16464	8.15679	8.36064	7.90731	8.26817	9.71519	11.7845	8.02837	9.2678	10.4437	9.59702	8.8849	9.94147	9.06132	8.80065
865	8.44499	9.5474	9.60328	8.83272	8.36933	8.61516	8.16494	8.69138	8.19521	8.34347	8.60715	11.1037	8.56098	9.46217	9.90765	10.5385	8.51371	9.88053	8.74413	9.43824
870	7.93183	10.3956	9.53675	9.27387	9.45978	8.92675	8.51069	8.37646	7.84955	7.99691	9.26814	10.6186	9.132	9.04979	9.18716	9.81736	8.94424	9.5191	9.38749	9.14803
875	7.50058	9.77612	9.23759	8.77058	9.02104	9.98708	8.15548	8.7917	8.34764	9.417	9.03469	10.6902	8.85939	9.29249	10.2078	9.69019	9.10573	9.49983	8.70205	9.20261
880	7.80669	9.37358	9.57179	9.32455	8.44483	9.13108	8.08921	8.32904	8.23034	8.76601	8.2083	11.1701	9.07834	9.02753	8.83725	10.0678	9.2372	9.83642	10.1614	8.94885
885	8.29737	9.0832	8.61473	8.84552	8.21356	8.65478	7.90975	8.66549	7.08508	9.1878	9.55235	10.4129	9.04501	8.83108	8.82669	9.59826	10.1591	10.4763	10.5757	8.35724
890	7.87092	10.7182	9.2375	9.51934	8.98146	9.29172	8.07527	7.90368	7.30327	8.93817	8.87302	10.8821	9.38218	9.05345	9.61317	9.87469	9.22732	10.3357	10.0417	9.22012
895	8.27456	10.5026	8.75264	8.83646	9.07781	8.96137	8.1054	8.33545	7.70706	8.83506	8.62546	10.8829	8.38595	8.94456	10.0929	10.8629	8.48968	9.97318	9.99378	9.5011
900	7.7344	10.5556	10.1916	8.87561	8.82654	8.83794	8.81378	8.29901	8.41321	9.52598	9.17477	10.3213	7.74617	8.24241	10.1128	9.27773	8.69216	9.20836	9.60226	9.02282
905	8.02043	9.42276	10.0477	9.18241	8.26266	8.94613	7.60926	8.3258	8.76322	9.09883	8.95754	10.9097	8.95867	8.97854	10.5883	9.57804	9.47924	9.80419	9.01801	9.25618
910	8.85047	10.2185	9.79581	8.35929	9.01719	8.9632	8.56379	7.98199	8.81459	7.76286	9.05404	9.35597	8.06559	9.48755	10.2331	10.0266	8.99711	8.81322	9.14377	9.83324
915	8.72483	10.9588	9.72514	8.7563	7.97131	8.02054	8.78047	8.50937	7.66334	8.48776	7.99254	10.7357	8.70246	9.20088	11.3242	9.3641	10.2072	9.58209	9.03744	9.41585
920	7.76334	9.75926	9.63225	8.64478	9.12833	9.46056	8.0522	8.04283	8.5546	8.52481	8.24635	10.8201	9.02575	9.27952	10.0754	9.28608	9.32368	9.799	8.62216	8.45188
925	6.83501	9.38667	10.215	8.29115	9.01434	8.95703	8.41164	8.23378	7.81517	8.57631	8.73015	11.3619	9.14222	9.43692	10.4301	9.49207	10.4086	9.83263	9.35709	9.71817
930	7.22532	10.3381	8.51289	8.91642	9.10891	8.37808	8.11217	9.28422	9.151	9.00544	8.63168	11.7134	7.54707	9.22895	9.35077	10.3348	9.79481	9.8429	8.50244	8.87426
935	8.73364	10.9121	9.82909	9.05611	9.34934	8.52563	8.1995	8.47767	8.69065	8.14065	8.86681	10.7316	9.00981	9.87232	11.1471	9.68566	8.63251	9.5194	8.92713	9.21102
940	8.11774	10.247	8.83846	9.24357	8.86197	9.13742	8.00058	9.82268	8.84364	8.38951	9.5958	11.3153	7.99011	9.22201	9.39645	10.8722	9.28808	9.91899	9.31719	9.06102
945	9.05318	10.4408	9.93123	8.07944	8.54764	8.91071	8.50841	8.95378	8.35961	8.9991	9.07319	11.1832	9.07185	9.2205	8.47763	9.86703	9.84021	10.0704	8.64615	9.24114
950	8.18152	9.43193	9.67689	8.27433	9.26602	9.07694	8.40622	9.93079	9.4364	8.64836	9.87638	10.4944	8.5336	9.55958	8.92992	10.0965	9.70447	10.6932	9.21376	9.87449
955	8.35199	10.1546	8.8431	9.21298	8.84996	8.97961	9.63966	9.88955	8.42436	8.08465	9.66505	11.1694	9.12189	9.35972	9.28381	9.77955	10.1315	10.5172	9.40102	10.314
960	7.82509	10.4561	9.66374	8.2875	9.39491	9.47786	8.09962	9.38378	7.66681	8.93327	9.14358	11.5985	8.53577	10.2702	9.39224	10.1916	9.07626	9.71254	9.25685	10.0116
965	7.31746	10.4776	9.91101	8.84239	9.3833	8.91476	7.37381	9.24136	9.11277	8.91834	10.0076	11.428	9.21773	10.0832	9.1082	10.1553	8.55567	10.4397	9.53614	10.5874
970	7.93083	10.0156	9.86356	8.63485	8.9999	10.0346	7.62975	9.99984	8.62839	9.05133	9.774	12.0344	8.34701	9.50078	9.58796	10.3433	9.14969	9.66216	8.37881	9.90072
975	7.55938	10.1101	8.69727	8.69058	8.67299	8.49805	7.87721	9.73023	7.99287	9.09153	9.15938	8.67819	9.4515	8.71267	9.83317	9.76473	10.4239	9.53657	9.13985	10.3264
980	8.15199	9.95403	9.81109	8.44569	8.43044	8.39602	7.98306	9.6042	8.61302	8.31592	9.90015	10.4144	9.94711	9.97534	9.96229	10.1475	9.9845	9.08749	8.94956	10.5223
985	7.59152	10.8302	10.4147	8.09944	8.80214	8.48037	7.77661	10.3903	8.47808	9.45988	8.92425	10.3974	8.91687	9.37525	10.878	9.44585	10.115	9.11042	8.7408	10.1649
990	7.58495	10.523	9.726	8.83972	8.45472	8.57797	7.58582	10.2883	8.56305	8.7765	9.36063	10.4983	9.48852	9.37544	9.0019	10.0121	10.3045	9.3192	9.24598	10.8131
995	6.99861	10.1316	9.40517	8.86666	8.38591	8.48819	7.4499	10.2038	8.50585	8.30813	8.72988	10.9009	8.52524	8.95462	9.40293	10.9052	10.5079	9.93891	8.83337	10.1251
1000	7.81385	10.4158	9.79061	8.87214	8.76668	8.77001	7.61013	10.4815	8.51715	8.56175	8.86197	10.9902	8.72818	8.93023	9.47358	9.94624	9.42474	10.3158	8.88589	10.8158
1005	7.49531	10.8611	9.64955	8.35985	9.43034	9.01908	8.63041	8.70934	8.02603	9.42306	9.09969	12.403	9.95788	8.55448	9.93292	9.0513	9.77838	10.0192	9.24849	10.8191
1010	7.70147	11.1675	9.50722	8.04826	8.4101	8.68896	7.40737	9.43536	8.31968	8.33145	8.61703	11.4936	8.94386	9.24162	10.4474	10.4837	10.1718	9.79442	9.48525	10.5695
1015	7.14783	11.4672	9.2231	9.27037	8.32823	9.09347	7.43075	8.7533	7.26689	8.36823	9.18021	11.3698	9.49642	8.74385	10.4098	9.89403	10.3038	9.6762	9.0528	10.1213
1020	7.47042	10.4264	10.2448	9.07786	8.84332	9.07207	7.63946	9.36288	8.22202	8.35129	8.43666	10.7807	7.97588	9.39796	9.86575	10.1626	9.93951	9.36657	8.77709	9.91313
1025	7.37039	10.076	9.48782	9.09093	8.61676	8.85758	8.15303	9.13992	7.84903	8.53348	8.98243	11.7974	9.24204	8.66122	10.0499	10.0329	11.0121	9.60597	9.39733	9.65234
1030	7.78748	9.58326	8.91451	7.96588	8.923	8.78563	8.57155	9.1532	7.39574	8.06407	8.48368	10.83	8.6915	9.14893	9.6475	10.0787	9.13054	9.74173	8.97343	10.765
1035	8.13332	10.1289	10.0788	9.7279	8.76888	8.22256	7.63136	8.50143	7.56433	8.99116	8.62704	11.0168	9.76998	7.96553	9.70781	9.86111	9.8666	9.61573	9.01879	10.1139
1040	7.36569	9.98357	9.61227	9.3502	8.98507	8.41505	7.59725	8.45384	7.4991	8.86766	8.90287	10.4922	7.60225	8.97333	10.6249	9.86866	10.8992	10.0427	8.54348	9.12816
1045	7.29439	10.4021	10.1332	9.13103	8.64578	9.4934	8.11454	8.39101	8.15512	8.74217	8.31438	10.2099	9.20143	9.27024	9.92247	9.72815	10.0929	9.90271	9.01968	8.65539
1050	7.52584	9.89795	9.17615	9.6222	7.9835	8.65923	8.08878	7.97147	7.86587	9.29311	7.68811	10.0583	8.87771	9.49305	10.312	10.0884	10.437	9.95772	9.37474	9.50062
1055	8.94523	10.4179	9.75177	9.77424	8.68375	8.4241	8.52379	8.30755	7.40638	8.69885	8.71168	11.6708	9.88744	8.80339	9.96747	10.1004	9.63355	9.30399	9.09468	9.58994
1060	7.53677	10.0696	9.78376	8.99514	8.38299	8.8612	7.62549	8.66996	7.92721	8.67513	8.72192	11.2731	7.91335	9.41303	10.2547	9.87557	9.88611	9.80965	9.17685	9.08276
1065	8.39218	9.24232	8.95808	8.61361	8.6338	8.39541	8.07021	8.36784	7.87636	8.63405	8.61691	10.557	9.33054	9.27209	9.61229	10.0003	10.2566	9.9811	9.12474	8.78234
1070	7.40397	9.58322	8.65952	8.80164	8.48843	8.58742	7.78665	8.06733	7.50538	8.93384	8.74567	11.8283	7.61192	9.43407	10.1709	9.81991	9.29717	9.1446	8.96318	8.80549
1075	7.28732	10.9405	8.88063	10.4433	8.77647	8.85718	7.89856	8.4699	8.00351	8.17534	8.49365	10.8467	7.93456	9.60892	9.6699	9.46096	10.4885	9.55182	8.82795	9.0861
1080	7.89527	10.5628	8.55486	9.34138	8.86876	9.62163	7.67919	8.56325	7.29787	7.9689	8.53162	11.4788	8.92505	9.54849	9.22667	9.65689	9.96221	9.62004	8.91835	9.28194
1085	7.54109	10.9845	9.57236	8.8969	8.32754	8.79915	7.99036	7.90704	8.30133	8.81669	8.77423	9.55533	9.22789	9.01699	9.00288	9.55141	11.3432	9.43556	9.28164	9.29013
1090	7.22346	11.0942	9.36308	9.20523	8.89532	9.12219	7.506	7.6136	7.90146	8.7989	8.50001	10.6451	9.39363	8.82727	9.75366	9.8282	10.713	9.93966	8.97028	9.16963
1095	7.37476	10.3741	9.49242	8.02673	9.66856	8.44063	7.2969	8.56382	8.13669	8.58117	8.8134	10.847	8.88306	9.45005	9.55384	10.632	12.4137	10.0323	9.79929	8.86484
1100	7.14358	9.5433	9.65834	8.45142	9.36385	8.91185	7.80387	8.43124	7.92648	7.80193	8.17087	10.774	9.27199	9.15882	10.4772	10.3848	11.9468	9.50815	9.19625	8.85564
1105	7.45088	9.28319	9.85678	8.93025	8.81129	10.0926	7.58195	7.95168	7.49045	8.53366	8.66799	10.3076	9.14293	9.70427	9.89813	9.46433	11.1785	10.166	9.40503	9.90982
1110	7.97673	9.53847	9.14228	9.0751	8.76409	9.7562	8.00125	8.66438	8.02601	8.91247	7.98094	10.5659	9.76101	8.92775	9.67495	10.685	9.08035	9.46255	9.53341	10.9217
1115	7.43185	9.21209	9.77888	8.70433	10.1488	9.49908	7.69091	9.07438	8.27299	7.88298	8.1837	10.4797	9.1002	9.06585	10.4615	10.7611	9.23708	10.2854	8.76413	9.70652
1120	8.14656	9.83791	10.1399	9.69025	8.96842	9.05182	8.08864	8.86511	7.50621	8.30553	8.08869	10.8177	8.02132	9.02637	9.9559	9.61305	9.69652	10.1592	7.64811	10.1245
1125	7.36956	9.86478	9.45206	8.41542	9.05836	9.69386	7.60912	7.88365	7.57901	9.03793	8.3969	10.6387	8.81596	9.05784	9.4484	9.98126	9.31716	9.70392	8.06973	8.9438
1130	7.8681	10.2031	9.62577	10.2006	9.41488	9.65669	7.98743	8.08073	7.3445	8.56922	8.11798	11.0135	8.78283	8.71911	10.1117	9.79257	8.57296	9.32698	7.91366	9.91153
1135	6.81226	10.3073	9.99539	10.1193	8.42783	9.49473	8.51382	8.7426	7.72502	7.62991	8.36808	10.5733	9.1351	9.71692	10.0519	9.92922	9.50534	9.61965	7.92041	10.2417
1140	7.83506	10.152	10.3851	9.9225	8.63529	9.2194	7.64889	8.85585	7.65813	8.28448	8.43778	11.0211	7.86463	9.73703	9.32346	9.61823	9.66884	10.2785	7.64446	10.2694
1145	7.51844	10.6109	9.78491	9.14367	8.18384	9.43644	7.70025	8.78582	8.26084	8.46516	9.08133	11.9717	7.77883	9.3039	9.6241	9.56978	9.55532	9.87552	7.2712	9.76586
1150	7.19959	11.5381	9.89958	9.38388	8.59465	9.70951	7.78125	8.06603	6.91854	9.35986	8.9531	11.5683	9.03268	9.26913	9.67652	9.69508	9.54239	9.65173	7.48033	10.0214
1155	7.54141	10.0627	10.6769	9.06036	9.41936	10.0394	7.9895	8.25843	8.02354	9.26892	8.48139	12.3992	9.17897	8.51471	9.38426	9.73505	7.82791	9.7629	7.27371	9.57933
1160	8.00594	9.49977	9.41836	10.0683	8.72017	9.82538	7.67833	7.5981	7.68207	9.45047	8.99305	12.4	9.35481	8.21005	10.1659	9.70362	9.51605	9.9802	7.8687	10.6713
1165	8.23817	10.9184	9.53912	9.62204	9.12651	8.55497	7.18172	8.39744	8.23327	8.89506	8.35229	10.8461	8.34369	8.04798	9.74329	9.58314	9.44812	9.1411	7.96224	10.196
1170	7.85589	11.2585	9.36793	9.8659	8.77304	9.27761	7.25996	7.88754	7.85116	8.47687	8.09465	11.4301	8.72264	7.34464	9.74547	9.41557	9.97661	9.63781	7.76141	10.5081
1175	7.8379	11.0122	9.41391	8.9362	8.95023	8.44179	8.24463	7.66009	8.13313	8.93795	9.39371	10.8461	8.73208	8.4241	9.2258	10.288	9.01986	8.53575	7.29878	10.4206
1180	7.76928	9.98839	9.36378	8.50539	9.52264	8.75233	8.26706	8.46337	8.05319	8.77735	9.0656	10.3607	9.78404	7.47476	10.8184	11.0131	9.24171	8.64196	7.18527	9.84288
1185	7.75445	10.4773	9.32359	9.39651	9.18911	9.02529	7.6366	8.23416	8.60802	8.43073	8.76346	11.0896	9.34739	7.77209	9.55265	9.59099	9.44953	9.20005	7.69929	9.76648
1190	7.50211	10.2998	9.46167	9.13422	9.55532	8.53256	7.6021	7.69272	7.53086	8.51603	9.0482	11.1176	9.33351	7.33341	9.52513	10.0176	9.28959	8.67397	7.7131	9.64994
1195	7.59329	9.7489	10.2198	9.80121	9.49113	9.02853	8.39197	7.42826	7.7609	8.74189	8.1723	10.2577	9.53511	7.10862	10.0155	10.2516	9.42569	9.31927	7.48091	10.8919
1200	7.71872	10.0339	10.0314	9.11272	8.70416	9.03963	7.63601	8.47637	8.2277	9.156	8.14521	10.4054	8.65045	7.46835	9.8389	9.78505	8.73837	8.9501	8.03011	10.6902
1205	8.04056	10.5403	9.21125	9.5073	8.735	8.83832	7.54612	8.47608	8.00885	9.03343	9.33018	9.97003	8.60783	7.9565	9.5442	9.86465	10.0602	9.35185	8.02392	10.6881
1210	7.48379	10.2265	10.4908	9.19494	10.2112	9.21225	9.12898	8.63736	8.87666	8.7795	8.21492	10.0279	9.3074	8.18374	10.0062	10.205	9.27944	8.79502	7.35685	9.99344
1215	7.44469	10.2179	9.88949	10.1579	8.65166	8.63353	7.5544	8.24362	7.645	7.84541	8.13652	9.73544	8.69147	7.21856	8.95504	11.3057	10.0906	9.54837	7.93424	9.858
1220	7.49679	10.7484	9.07148	9.25142	8.23635	8.6589	8.41035	8.23251	8.29728	9.21367	8.21317	9.42784	8.59054	6.99212	11.6654	10.2825	9.42009	9.20869	7.16178	10.2597
1225	7.78651	10.8503	9.42454	9.33479	9.11179	8.69777	8.37673	8.02029	8.66345	9.08512	8.31239	10.9474	8.79385	8.40397	9.12244	11.2725	8.77468	9.41473	7.59344	10.7413
1230	8.3005	10.7034	8.55547	9.12506	8.07187	9.11848	7.67967	8.26264	8.02199	8.67254	8.5015	11.0491	9.03992	7.75981	9.24657	9.3444	9.04148	9.02697	7.34768	10.4239
1235	7.88184	10.7116	7.89297	8.7687	8.4743	9.4736	7.25818	8.40552	7.63985	8.99163	9.56005	9.43928	8.98495	7.83345	9.30403	10.3652	9.8491	9.66796	7.55378	9.76106
1240	7.5844	10.4489	8.12176	9.01926	8.78991	9.79416	7.35101	8.36864	8.73406	9.01304	9.17597	9.49099	7.9191	7.11235	9.43097	10.1099	9.44819	9.46305	7.06042	10.1763
1245	8.16511	10.605	8.94576	8.88195	8.29056	10.3985	8.10085	7.66117	8.47772	8.61245	9.27507	11.2893	9.03543	7.84724	9.89619	11.4109	9.15498	9.46086	8.15907	9.69625
1250	7.64917	10.7945	9.40473	9.81782	8.56274	9.43039	8.09766	7.88697	8.72503	9.2864	9.45599	10.5421	9.32016	7.90485	10.1354	9.93465	9.56167	10.5666	8.31903	9.87171
1255	7.01807	11.6032	8.95779	9.6925	8.38512	8.90821	9.12127	8.36027	7.50483	8.60303	7.95538	10.1866	9.77863	7.87781	9.55072	10.2192	9.69739	9.27668	8.59982	10.3133
1260	8.32514	12.2237	10.0346	8.96135	9.00096	9.36183	7.7891	8.03806	8.10277	8.33011	8.92182	9.45426	9.1181	7.76716	9.40625	10.6799	9.51714	9.6985	9.75231	10.5915
1265	7.56667	12.0503	10.3744	9.42904	8.85979	8.89191	8.34205	7.73757	8.55753	8.6318	7.55801	11.4454	8.42321	7.75886	9.22478	11.201	9.1667	9.75944	9.27353	11.0561
1270	7.45947	10.557	8.39694	8.66581	8.88804	9.72665	8.48635	7.98366	7.96413	9.03952	8.43775	11.5959	8.89503	8.06876	10.2933	9.71056	9.75491	9.14797	9.37845	10.931
1275	8.2534	12.3159	9.66054	10.2241	8.67445	10.4004	8.05613	8.34681	7.80673	8.34373	9.05183	10.4367	9.02051	8.25466	9.12398	10.0458	9.75661	9.11414	9.54221	10.1508
1280	6.82097	11.0872	9.90942	8.79201	8.1015	9.43695	7.54452	7.69962	7.83612	8.13061	9.17416	9.47713	8.51894	7.48982	8.91266	10.7257	9.2094	8.91018	9.25211	11.1853
1285	7.10117	10.433	9.36389	9.15546	8.24775	9.61924	8.47396	7.52721	7.32561	8.46977	9.54992	10.2436	8.30414	8.63455	9.55625	10.9243	8.77697	9.45622	8.85953	10.8512
1290	7.5582	9.44582	9.66572	9.60397	8.91169	8.82374	7.3803	8.22076	7.63056	8.29118	8.89101	10.1375	8.87468	7.9842	10.0007	9.91861	9.01545	8.97443	8.50698	10.6911
1295	7.92981	9.4235	9.51042	9.04616	8.18717	9.36818	7.87392	8.02792	7.34178	8.68361	9.1983	9.83589	9.50514	8.27762	9.57956	9.84261	9.12526	9.24418	8.84474	10.8492
1300	8.15822	9.86082	9.37718	9.37089	8.63778	9.64537	8.36733	8.44447	7.2529	8.49399	9.35196	11.0301	10.7896	7.55838	8.95879	9.23062	9.48984	9.24796	9.09712	10.1477
1305	7.34549	8.96294	9.14926	10.4372	8.72062	8.77689	8.1554	7.56854	8.36992	8.33279	9.14421	10.8869	9.72161	7.50502	9.57346	10.702	9.02538	8.79321	9.39874	11.0945
1310	7.56221	11.6813	9.19924	9.18959	8.05793	9.17542	8.148	8.03676	8.3013	8.40972	8.77713	9.98776	9.53602	8.33941	9.45301	10.7505	9.30784	9.38046	9.05264	11.0916
1315	7.66133	10.7528	9.39468	9.15942	8.79726	8.44523	8.23311	7.77436	8.23772	9.16476	8.63012	9.45849	10.111	6.85301	9.95314	10.1114	8.19063	9.33142	9.26424	11.2444
1320	8.12371	10.1683	9.54782	10.2014	8.58631	8.85677	7.79529	7.2416	8.6852	8.81739	10.3172	10.8103	8.72337	7.67111	9.64619	10.1323	10.5342	9.21282	9.53734	11.3205
1325	7.50811	11.0747	9.50266	8.71612	8.61603	8.52555	8.12118	7.96132	8.02082	9.26243	9.86016	10.3487	9.53015	8.29869	10.5979	10.9862	9.99001	9.45228	9.1193	10.663
1330	8.27832	12.317	10.0813	9.26516	8.83457	8.7585	7.64078	8.31727	7.61404	8.5472	8.83601	10.4261	9.61018	7.75294	9.55461	10.3531	10.5914	9.57364	9.35331	10.2231
1335	8.34291	11.2297	9.3369	8.19306	8.60009	9.57187	7.59469	8.14637	7.30314	8.54224	10.7071	11.0309	9.54229	7.78445	9.21424	9.89919	10.5475	9.23881	8.78387	10.2199
1340	8.24925	11.2922	9.42018	9.02636	8.7119	9.02485	7.95598	7.57311	7.78378	8.71479	9.49202	10.6571	10.2324	7.65828	9.21961	10.74	9.67154	9.23555	8.98049	10.2619
1345	8.58478	11.2923	9.28372	9.0149	8.66475	9.3844	8.12176	7.49062	8.02179	8.50763	8.69365	10.777	10.5168	7.61487	9.24095	11.1655	9.53877	9.07409	9.28851	11.686
1350	7.39325	11.2072	9.4357	8.6142	8.81964	8.63713	7.6208	6.68752	8.70356	8.6281	8.41316	10.4665	9.25504	7.6973	8.9807	9.86423	9.32282	9.15276	9.44584	10.8495
1355	7.62056	11.4918	9.44981	8.79696	9.00946	8.92104	7.89397	8.01362	7.8536	9.50284	10.043	10.5155	9.80617	9.57753	8.06315	9.53637	9.36621	9.30782	9.2402	12.4009
1360	7.41474	10.7218	9.14972	9.16793	8.78339	9.44003	7.95865	7.20549	7.25709	8.25424	8.46831	10.1995	10.1315	8.38757	9.06194	10.2482	9.9714	9.70169	9.09118	12.8888
1365	8.22689	12.2365	9.35693	7.5512	8.39025	9.90014	7.75941	7.7962	8.00335	8.77074	8.94614	10.638	8.33716	8.32444	9.92467	9.69593	8.86474	9.53042	9.40666	12.4114
1370	7.36469	12.4846	11.1066	8.80563	8.42238	9.27338	7.8402	8.12866	7.4909	8.82113	8.748	10.2198	9.35312	7.62399	9.96458	9.75128	8.32822	9.20149	8.98768	11.2816
1375	7.28589	12.5263	11.7692	8.22596	8.18284	9.25545	8.06705	8.21909	7.50675	8.69008	8.20863	9.87314	9.1889	7.89745	10.2717	10.5224	8.42449	9.42583	8.88069	9.34617
1380	8.07577	9.92632	10.6478	8.6889	9.91682	9.07555	7.59606	8.23023	7.77989	8.83339	9.24475	10.3778	9.49123	8.06589	10.2843	10.0469	8.25241	9.29823	9.27538	9.66298
1385	7.19111	10.9355	11.5647	9.08177	8.75947	9.42396	8.07159	8.00788	7.75384	9.47592	8.49718	10.2802	8.71534	7.94929	9.23322	9.57424	9.04427	9.32649	9.50372	9.4598
1390	7.47528	12.3859	9.96182	8.82244	8.13653	9.92909	8.08017	8.43921	7.56213	8.95428	8.88396	10.4575	9.29424	8.089	9.93899	10.0669	8.3425	9.3786	9.37627	9.40036
1395	7.80517	12.7114	10.2004	9.17375	9.00331	9.37609	7.95461	7.77091	8.13758	8.59309	8.68325	10.8129	9.91402	8.01162	9.72009	9.47947	8.43639	9.52253	9.15793	9.78624
1400	8.20961	11.7192	9.43111	8.89201	8.31568	8.92102	7.67714	7.66828	8.31159	8.51254	8.91029	10.258	9.82947	8.33847	9.60832	10.1134	9.01797	9.14231	9.09778	11.4234
1405	7.39389	11.5937	8.99076	9.28495	8.73859	10.0439	7.83131	7.94017	7.70592	8.19019	9.01144	9.70945	9.34692	7.81637	9.18502	9.25113	9.57813	9.73832	9.07275	11.8365
1410	7.9943	10.947	8.7387	9.41157	8.89965	9.76453	8.22621	7.82321	8.33801	9.08513	9.25223	11.1366	8.44565	7.51948	10.4433	9.53191	9.47863	9.09957	8.89319	11.6804
1415	7.81299	10.9729	8.7462	8.36874	8.09188	10.3862	7.81715	7.28895	7.94464	8.45899	9.31886	10.1516	8.84108	8.08804	10.0434	9.25831	8.66275	9.27166	8.67193	10.5124
1420	7.44279	12.3112	9.11081	8.80451	8.57659	10.3372	8.241	7.7725	7.66085	9.30626	9.15158	9.96128	10.1024	9.23996	9.4883	9.99888	9.00799	9.65019	9.29452	10.7701
1425	8.26827	12.2933	8.34451	8.45351	8.55665	10.4325	7.91267	8.75152	8.00556	8.651	8.60307	10.6276	9.88972	8.35515	9.25182	9.82572	8.73746	9.07578	8.62486	11.5069
1430	8.00862	12.3912	8.61841	8.83916	9.004	9.72361	8.18815	8.23652	7.62743	8.94077	9.01099	10.2046	8.64155	8.78701	9.24172	10.1966	9.59858	9.2481	9.61588	11.6335
1435	7.47819	11.8522	7.92963	8.92543	9.53492	9.94325	8.18218	7.88263	8.55479	8.61012	10.1269	10.5181	8.96385	7.98716	9.64816	9.97386	8.19981	9.29384	9.75779	10.4091
1440	7.34302	11.7278	9.28062	9.37625	8.32383	9.37564	8.07526	7.75124	7.32269	8.24358	9.80168	9.77944	8.59805	8.58331	9.67004	9.38648	8.26627	9.26442	9.75847	10.2696
1445	8.37465	11.4571	8.72742	9.55356	8.45438	9.39279	7.99207	8.68296	7.39649	8.69103	8.83732	10.2908	9.23323	7.78424	10.2857	9.76295	8.48397	9.48883	7.70175	10.3236
1450	8.19607	10.8806	8.83056	9.3559	7.5779	8.99315	8.98163	7.84394	7.74877	7.75932	8.82701	9.85742	9.65137	8.05222	9.4262	9.72842	8.86912	9.1669	7.93806	10.8764
1455	7.96795	12.8158	8.72481	8.89855	9.00357	8.73523	7.88771	8.77933	8.4344	8.33511	9.08184	10.8812	9.58529	8.2093	10.2376	10.0324	8.21723	9.15164	8.56171	10.236
1460	7.78268	11.9191	8.48135	8.17564	8.05297	9.20549	7.50513	7.89207	8.70345	8.84646	8.7275	9.37605	10.2938	8.53486	9.47651	9.99296	9.27955	10.1341	7.85538	10.2953
1465	7.2717	12.6616	8.68025	9.1569	8.78059	9.21351	7.67384	8.33493	8.42671	8.61347	8.72611	9.93508	10.0692	8.70485	8.59925	10.2385	8.9392	9.24715	7.49554	10.095
1470	8.3063	11.3846	8.73653	9.16322	8.80466	9.95233	8.3001	7.42012	7.4292	8.45989	9.77054	10.1673	9.27004	8.15502	7.6035	9.8675	9.4148	8.92859	8.0696	10.3309
1475	8.58138	12.0371	9.27497	9.06263	8.83168	8.84964	8.22128	8.64164	8.64859	8.57529	8.84741	9.90056	9.1671	8.29639	7.9371	9.67414	9.72018	8.95105	7.61719	10.3405
1480	7.37899	11.985	8.96993	7.53247	8.2643	8.65113	7.26625	7.88025	8.03781	9.40801	8.92802	10.6844	9.22654	8.45959	7.57024	8.78891	9.60507	8.92882	7.03623	10.6209
1485	7.32891	10.7644	8.2897	9.33311	8.78023	8.91251	7.96748	7.70338	8.10543	8.7002	9.30731	11.1093	9.47841	8.22801	7.60864	9.44351	8.88633	9.21435	7.48039	10.8843
1490	7.83387	11.9978	9.21416	7.7015	7.89445	8.90415	7.48313	8.20006	7.60755	8.5695	9.54234	9.49477	9.45763	8.22817	8.11132	9.14761	9.82822	9.00775	7.75743	10.1441
1495	7.38625	11.35	10.1993	8.11724	8.53726	9.27984	7.77184	7.55163	7.80426	9.4068	8.49025	10.1978	9.72444	8.81721	6.91523	10.3601	9.76126	8.91387	7.76903	10.3265
1500	7.65799	12.0693	9.83954	7.77058	8.2122	9.45099	7.06453	7.95005	8.46084	9.31225	9.35425	10.7425	9.09245	8.61681	8.0477	9.7835	8.87155	9.26812	7.59288	10.0418
1505	7.23177	12.5457	9.91678	7.7835	7.90982	9.15251	7.89684	8.46081	7.75229	8.74121	8.65545	10.334	9.57948	7.98482	8.92638	9.87527	9.68819	9.75833	8.21178	10.6549
1510	7.50062	11.7887	9.92579	9.16296	8.20121	10.0012	6.95152	7.60907	7.86814	8.57497	9.31195	10.5473	9.24053	8.36523	7.94572	9.36207	8.37396	9.06562	7.72945	9.99808
1515	7.41139	12.9773	9.20838	7.69378	8.9355	8.934	7.64486	8.06594	7.59067	8.62018	8.37397	10.6586	9.87744	7.89772	8.14912	9.39503	9.28731	8.24384	7.37086	10.2014
1520	7.5894	12.7305	10.122	7.78306	7.97262	9.59777	7.72657	8.4296	7.56693	8.68048	8.7098	11.3376	9.03635	8.41598	8.55137	9.8559	8.60069	9.40381	8.17348	10.0737
1525	7.27707	11.7881	9.86383	8.75509	7.22527	8.2192	7.34842	8.344	8.28036	8.23299	9.01426	9.89028	8.63761	7.25524	7.53266	9.53471	9.79245	8.9323	7.69892	10.8604
1530	8.47747	11.8847	9.27916	8.30997	8.80656	8.43195	7.61325	8.06556	8.3815	7.88245	9.13773	10.7758	9.01351	8.89898	8.16439	10.1189	9.84044	8.97146	8.75789	10.7507
1535	8.75902	13.5301	9.39812	7.88724	8.66416	8.83871	8.03556	7.93421	7.46492	8.00289	8.00138	9.62038	8.63407	8.11788	8.17384	10.6634	9.15731	8.83247	8.16601	10.4106
1540	7.97388	13.2233	9.52562	8.51463	8.93352	10.5745	8.58944	8.25685	7.16021	8.82678	8.39529	9.85285	8.9369	8.21376	7.42806	10.0644	9.07754	9.40524	7.86654	10.4991
1545	7.66465	12.6148	9.46449	8.61191	8.73146	10.5922	8.29685	7.78374	7.67464	9.12411	7.90234	10.4744	8.9553	7.93413	6.9247	9.90127	9.4819	8.96944	8.57066	10.2118
1550	7.30901	11.623	9.14829	8.60874	8.35749	8.86351	8.43297	9.19045	7.36917	8.34236	8.6795	10.1679	8.95958	7.32968	7.95409	10.3649	9.24413	9.13102	8.32146	10.2243
1555	7.4239	13.8315	9.20376	9.27137	9.33871	10.0885	7.81411	7.06736	8.22432	9.14181	9.33184	10.2372	9.47176	8.01689	7.55335	9.28863	10.1041	8.71516	8.21516	9.66571
1560	8.09083	13.2111	9.40371	9.20445	8.79478	9.53442	7.32016	8.10945	8.03784	9.45817	8.08485	8.69546	9.50204	8.06169	6.87747	9.81669	9.36741	9.49558	8.42229	10.273
1565	7.72779	13.4338	9.0057	8.50967	8.81743	10.0997	7.88473	8.17831	8.89021	8.73035	8.10138	10.2266	9.59075	7.49983	8.48748	10.8051	8.86196	8.67213	8.28196	10.1465
1570	7.82448	12.9375	8.94494	9.10888	8.51688	9.59297	7.87995	7.7755	8.4005	8.27479	8.23767	9.42407	9.04205	7.42038	8.00009	9.82164	9.61032	9.18061	8.00055	10.5429
1575	8.02203	13.3456	9.11047	8.69349	8.25006	9.12926	8.40228	8.13003	7.60954	8.64613	7.86591	8.95635	9.00308	6.82392	7.55733	9.53504	9.65204	8.2825	8.28228	10.8583
1580	7.33937	12.797	9.63053	7.39679	8.03059	8.86437	8.26486	7.44235	8.26344	8.42462	8.23022	10.1866	8.1169	7.94641	8.27954	10.2425	8.869	9.47581	8.25918	10.5667
1585	7.30079	13.0772	9.14722	8.61619	8.03914	9.62317	8.87589	7.31255	7.34768	8.36052	7.96695	9.14697	8.63062	8.87509	8.29673	9.33182	9.94489	8.62011	8.68843	11.0564
1590	7.93566	13.1569	9.40791	8.15536	8.89046	9.11949	7.52017	8.05444	7.72836	8.87199	8.17594	9.31409	7.72979	8.76006	6.70092	9.54485	9.7464	9.4513	8.49009	10.9047
1595	7.95694	12.7557	9.43395	9.50975	8.73172	9.39567	7.52601	7.18616	7.91817	8.92107	8.18579	9.06663	8.25427	9.26702	8.3322	9.79	9.53301	9.4372	7.89293	9.76885
1600	7.68183	12.9487	10.3272	8.52888	8.72367	9.4315	7.57156	7.82289	8.07456	8.56437	8.05676	9.84738	7.72037	9.12358	6.96181	9.88973	9.56306	10.4289	8.48744	9.99259
1605	7.42417	11.4176	8.30571	8.26579	8.73151	9.31779	7.11979	8.11485	7.98767	8.48224	8.70329	9.74334	7.78884	8.79941	7.30045	10.2472	9.20989	9.34348	8.43068	9.71292
1610	7.31737	10.888	9.3496	8.59796	7.67376	8.76204	7.66984	7.6724	7.86504	8.30213	8.31096	9.22393	8.40794	9.15193	8.19361	9.54889	9.63284	9.69482	8.5638	10.3878
1615	6.97471	12.0293	9.66086	9.00877	8.60536	9.0762	8.12019	8.2495	8.17575	8.73723	8.39791	11.1155	8.27356	8.81979	8.4524	8.41747	8.59648	9.01696	8.92606	10.4163
1620	7.23864	11.4189	9.05031	8.77744	8.6917	8.46792	8.02725	8.2582	7.99923	8.72201	8.10709	8.08633	9.25254	9.22075	8.47443	9.64246	9.32362	9.33725	8.19483	10.7908
1625	7.75567	10.1369	9.85976	8.58017	8.71258	8.58305	7.50293	7.39623	7.84442	8.13215	9.30454	9.05289	9.32773	9.49977	8.24751	9.2214	9.50298	8.75155	8.19935	10.2175
1630	7.8507	11.5158	9.08282	8.28086	8.25912	8.3659	7.92927	7.98717	7.46195	8.88171	9.37753	8.81581	9.21915	9.45141	6.49869	10.2782	9.41745	8.62995	8.63429	10.204
1635	7.48005	11.5472	9.54771	8.11817	8.355	9.3423	7.72011	7.66192	8.42247	9.11544	8.20847	8.89609	8.9715	9.38552	7.91854	9.40349	9.50574	9.87206	8.71484	10.057
1640	8.25555	11.6185	9.62519	8.95714	8.77515	8.79576	9.10824	7.63834	8.14056	9.27966	8.42527	9.06965	9.37883	8.96479	7.94591	10.4793	9.66974	9.68373	8.96909	10.3979
1645	7.38107	10.8959	8.64692	8.24271	8.48263	9.04272	8.25841	7.35013	8.10503	9.19574	8.42967	8.64394	9.4204	8.69276	7.07442	10.1333	9.10879	8.59044	8.06999	10.0635
1650	7.98015	11.9999	9.94013	8.52104	9.36396	8.27711	8.06042	7.59879	7.15182	9.0425	7.75593	9.48224	9.14718	9.11783	6.9128	10.4174	8.92436	8.43758	9.05211	10.0099
1655	7.3116	11.4595	9.35624	8.0701	8.00408	8.82366	7.77328	8.00889	7.51237	9.96768	7.93786	9.11533	8.89204	8.88894	7.39206	9.0605	9.9107	8.48655	8.84797	10.1268
1660	8.06858	11.7405	8.55185	7.66956	7.784	9.1014	8.47075	8.31607	7.62981	8.93434	8.34356	9.3445	9.09465	9.65929	6.72324	9.94961	8.75311	8.66081	8.48149	9.72803
1665	7.43172	11.4594	9.23576	7.17376	8.62132	9.35975	8.15814	7.40428	7.3128	9.11628	7.93804	9.75397	7.87763	10.0152	7.27442	9.69788	8.86535	8.75764	8.86744	9.83663
1670	8.09351	10.9959	9.59484	8.00809	9.00717	8.91786	8.40395	7.63925	7.47128	9.33261	8.96501	8.19773	8.03763	9.46795	8.63678	10.2841	8.51544	9.24956	8.94488	10.273
1675	7.38957	11.2823	9.18659	8.48984	9.15091	8.35065	10.2942	8.21532	7.14188	8.74176	7.95057	8.82595	8.68834	9.09012	7.90401	9.60078	8.31449	9.12287	8.90185	10.0709
1680	7.1048	12.0913	8.82312	9.74403	8.55875	8.60844	8.32456	7.54416	8.01311	8.80198	7.92082	9.40339	8.94172	8.80751	7.40573	10.0172	9.23188	8.72917	8.949	10.7977
1685	8.01442	12.2044	9.23085	8.17382	8.78468	8.86625	8.3715	8.04228	8.02816	8.93438	7.98059	9.47196	9.35804	9.43687	7.91735	9.324	8.56438	8.87677	8.22923	10.0355
1690	7.4323	11.4445	9.65132	8.71365	8.38847	8.56805	7.78218	8.21802	7.01269	8.27957	8.108	8.55678	8.59173	8.67532	6.86924	9.16046	9.50368	9.39963	9.07348	10.6417
1695	6.84865	11.8045	7.80403	9.61634	8.19355	8.2362	7.47257	7.70989	8.10861	8.74572	8.17008	9.86905	9.32066	9.51165	7.64166	9.77301	9.14769	8.8331	9.42067	10.1809
1700	7.84996	11.2692	9.80388	8.77915	7.71472	8.7901	7.54084	7.69627	7.74335	8.73153	8.84544	9.50869	8.87655	10.1978	7.94527	9.42379	8.59135	8.52968	8.68953	9.82804
1705	8.22999	10.9744	8.82039	8.21481	9.44836	8.05592	8.64923	7.86101	7.40188	9.07458	8.60009	9.78438	9.40329	7.47109	8.5285	9.80854	7.99926	8.81717	8.41663	10.4392
1710	7.97267	11.4226	9.75222	9.32259	8.74627	9.22181	8.39502	8.15348	8.0181	9.14192	8.93232	9.60045	8.77553	7.67895	8.08016	9.80732	9.44052	9.22615	8.27748	9.48534
1715	7.7389	11.4197	9.56359	8.88018	8.46649	8.16897	8.72627	7.56658	7.71457	8.07339	8.87873	9.12051	9.19955	7.91563	8.25592	9.5857	8.66741	8.56713	8.09768	8.95119
1720	7.56279	12.0787	9.37549	8.26148	8.38293	8.96023	8.00345	8.0873	7.39963	9.5589	10.1269	8.50105	9.48426	8.01992	7.8711	10.2931	8.42462	9.39482	8.52972	9.4977
1725	7.38511	12.5121	9.45066	8.95248	8.4273	9.01002	7.80824	7.087	7.2779	8.66712	9.40593	8.06263	11.0992	7.80099	7.95352	9.80081	8.62903	8.77914	7.75446	9.61595
1730	7.54317	12.7939	9.23785	8.97802	8.67758	8.61326	8.1066	7.65274	7.50843	8.49537	9.00537	10.7687	8.96493	7.53601	7.30736	10.1878	9.89117	9.15374	7.69103	9.2676
1735	8.19508	11.3109	10.0706	8.7471	8.80454	8.58341	8.37961	7.82681	7.95326	8.70975	8.76679	8.98282	8.72811	8.01717	6.98389	9.72811	9.9968	9.81526	8.33095	9.57563
1740	7.55812	12.5226	9.875	9.99032	8.21897	8.61015	7.55585	7.78684	7.92745	8.5506	9.29056	8.95856	9.32831	8.11129	7.14653	10.0834	9.70799	8.74089	8.51271	10.5046
1745	7.92252	11.9046	8.92122	9.3169	8.71955	8.97269	7.48295	7.7642	7.12824	8.44647	9.43238	8.39013	8.34709	7.3475	7.46308	9.77115	8.39436	8.39633	7.5232	9.59772
1750	7.76817	11.0717	9.86465	9.65476	8.57162	9.07027	8.61124	8.37964	8.21389	7.65309	9.25407	9.68312	9.26166	7.18227	7.6569	9.53873	9.55122	9.21412	7.8582	9.76933
1755	7.94939	11.2433	10.2051	10.3362	8.29146	8.46964	7.7898	7.173	7.97405	7.58845	9.56345	9.43185	9.14257	8.35915	7.46366	9.61989	8.95505	9.19062	8.41483	9.35854
1760	7.28517	10.0926	10.4615	9.72718	7.67792	9.44409	7.94103	7.78572	7.77564	7.20918	9.97514	9.17553	9.36286	7.82879	8.34633	9.71498	8.99993	8.81398	8.81337	9.28709
1765	7.89036	11.9895	8.89018	8.35732	8.58404	8.37608	7.60925	8.10618	7.57481	7.89033	9.0975	9.44781	8.79565	7.82438	7.67855	9.21221	9.62154	8.52359	7.75621	9.43961
1770	7.84426	10.9557	9.1622	8.57047	8.41665	8.43689	7.7445	7.64904	7.50909	7.39932	9.78423	9.79795	8.89541	7.67749	7.1113	10.2224	8.66437	8.68136	8.1281	9.22976
1775	7.97794	10.6301	9.04188	9.62692	9.38304	8.98462	7.98462	8.64881	7.54549	8.61277	8.76968	8.87226	8.30306	7.59999	7.39077	8.80676	8.52424	8.55049	8.32952	11.3828
1780	7.97176	10.3622	9.80957	8.76264	7.92086	8.67176	7.61554	8.83625	7.73257	8.52617	9.72322	10.6606	9.74332	8.09447	7.30566	10.1539	8.07174	8.90494	8.6443	9.78723
1785	8.2938	11.8818	10.8744	9.36779	8.24576	8.63848	8.03809	8.37199	8.00204	8.5672	9.5081	9.48796	8.77083	8.57298	6.07094	9.51143	8.46049	8.59862	7.84967	10.4715
1790	8.57459	11.5432	10.2203	8.67179	9.04155	8.28689	8.13084	9.05338	8.26162	8.18657	9.2847	9.58134	8.45923	7.18639	6.94302	9.12635	8.57734	9.08855	8.61006	9.98531
1795	8.2126	11.3097	9.96655	8.75962	8.16627	9.00233	8.01815	8.25968	8.14751	9.02852	9.5215	10.7121	8.82713	7.54934	7.03203	9.40692	9.57018	9.65301	8.34889	10.653
1800	7.75918	12.9186	9.1957	9.02707	8.20881	8.76927	7.29734	7.65135	7.97486	8.52938	8.56276	10.0242	8.88502	7.50706	7.02496	9.44136	8.97614	10.197	8.15467	8.73175
1805	8.26905	12.1399	10.3833	8.75036	8.6297	8.59773	7.73574	8.35884	8.25119	8.94136	8.53793	10.2319	8.11679	8.25222	7.33459	10.281	8.32193	9.75337	8.86819	9.41302
1810	8.65987	11.8537	9.40822	9.14081	8.86877	8.40872	7.33633	8.73285	7.67959	9.25697	9.3047	9.58044	8.22036	7.95357	7.05961	9.72637	9.36698	8.42016	8.21323	9.17086
1815	8.22317	11.5938	9.67101	8.70785	8.03802	8.5405	8.46984	7.97118	8.37014	8.83463	8.89307	9.76822	9.56328	8.27901	7.12823	9.89135	8.5763	9.16171	9.09942	9.25734
1820	7.62303	11.3919	10.3282	8.61028	9.15962	8.62707	7.63145	8.17698	8.05511	9.15026	8.66971	10.7229	9.64243	7.44281	7.1802	9.42497	8.98207	9.07913	8.86076	9.42812
1825	8.28701	11.9315	9.97979	8.18903	9.19235	9.0402	7.85989	7.93029	8.24961	9.77304	9.42267	9.07214	7.2576	7.45058	7.74326	9.71861	9.06997	8.7691	8.35253	9.04718
1830	8.0505	11.136	10.2958	9.39491	8.52096	8.91222	7.61143	7.72447	7.84908	8.86375	9.35602	10.229	9.57831	7.78503	7.78117	10.2762	10.1448	9.48008	7.88259	8.96474
1835	8.08554	11.9378	9.62048	9.55176	8.7327	8.82719	8.43011	7.86588	8.56786	8.85898	9.19455	9.52573	8.29569	8.14199	8.47449	10.5892	9.60175	9.02847	8.77587	9.25043
1840	7.79247	11.4679	10.3981	9.40834	8.52353	9.3471	8.20512	7.67975	7.36784	8.18177	9.08933	9.10075	8.75387	8.3458	6.7898	9.18665	10.0571	9.5474	9.01888	9.1477
1845	8.80076	12.4296	9.69504	9.57425	8.2594	8.30895	8.19512	8.35378	8.23612	8.68199	9.1085	9.69053	8.99369	7.91953	7.15422	9.82941	9.75721	8.96709	9.07552	9.04278
1850	7.85675	11.8251	10.0793	9.50604	8.70478	8.50316	8.24306	7.80243	8.70327	8.08811	9.55262	9.23283	9.58349	7.82276	6.95643	9.81083	9.91023	8.99757	9.05686	9.7732
1855	8.23355	11.4455	9.4715	9.07801	9.23921	8.6453	7.87405	7.39789	8.06228	8.29057	9.08763	9.74629	9.19217	7.40118	7.58821	10.0389	9.79195	9.11873	9.55981	9.47107
1860	7.80935	12.0318	10.5552	8.93151	8.1585	9.73264	7.58461	8.23214	7.41473	8.3475	9.1412	8.92068	8.69936	7.38294	7.26325	11.0701	9.76784	8.86073	8.98668	9.24016
1865	7.39791	12.67	9.36186	9.82832	9.17851	8.51966	7.57912	8.07428	7.79006	9.24532	8.87278	8.91937	9.55013	7.18141	7.74793	9.74244	10.3138	8.83415	8.81498	10.045
1870	7.53578	12.2591	9.39933	10.2512	8.1992	9.71521	7.82191	7.57047	8.21753	8.81723	9.78255	10.2408	8.02206	8.11761	7.57115	8.72454	9.32701	9.15435	8.23894	9.69092
1875	7.49598	13.4943	9.74513	9.63119	8.71311	9.18426	7.67496	7.42874	8.1472	8.18212	9.32332	9.0315	8.8371	8.28526	7.40119	8.6939	9.49428	8.55864	8.79685	9.20402
1880	8.10642	12.4462	7.77946	8.46193	8.44172	8.56622	7.94409	8.28596	7.6564	8.84807	9.0903	8.76026	8.94838	8.27068	7.4494	8.91543	9.99275	9.37713	8.89541	9.61331
1885	7.82667	12.6549	9.42873	9.98748	8.75935	9.72762	7.48956	8.28105	7.20838	8.08399	9.2155	9.38946	8.1439	7.23189	7.73589	8.93428	10.0679	9.16576	8.46339	9.15982
1890	7.96555	12.1404	9.52444	8.36665	8.466	8.81934	8.01217	7.94489	7.68538	9.64848	9.31685	9.2899	9.08168	7.61333	7.4349	8.30417	9.87674	9.54502	8.82314	9.74882
1895	7.44603	12.4703	10.1672	8.64847	8.83546	8.3991	8.29093	7.70577	7.89496	8.48861	9.66938	9.63019	9.27843	7.70822	7.74045	9.08162	9.9682	8.38731	8.86801	9.69017
1900	7.78314	11.7046	10.6324	8.88522	8.23727	8.79282	7.89386	8.93508	7.5212	8.90539	9.41933	9.19148	9.3857	7.05912	8.11574	8.45252	9.83015	9.25363	8.12911	9.89725
1905	7.31668	12.0553	10.506	10.1694	8.55849	8.31457	7.08709	8.65418	7.55546	8.75808	9.71041	10.2795	8.52173	7.95187	8.44307	8.85372	10.4899	8.98589	8.09504	8.67868
1910	7.57168	12.513	10.4879	8.3983	8.8165	8.54857	7.28702	8.43275	7.15624	9.18088	10.5053	9.43523	8.29192	7.56998	8.58642	10.0629	9.91603	9.15663	7.80621	9.72001
1915	7.84938	11.8421	10.0667	8.54062	8.46206	8.77741	7.78127	7.38129	7.85958	9.87169	9.68287	9.61788	9.49384	7.6078	6.97736	9.20332	10.0502	9.53002	8.34711	8.72449
1920	7.57771	10.82	9.95028	9.2172	8.57806	9.75748	7.4216	8.38598	7.4441	8.7422	8.96564	10.0351	9.02774	7.42572	8.16949	9.80277	10.259	8.95265	8.15111	9.15162
1925	7.75898	12.1892	9.67918	9.59886	8.71975	9.23123	7.78586	7.53509	7.79078	8.90382	9.4218	9.27039	9.07175	7.09625	7.83841	9.57803	10.5737	9.44141	8.12043	8.63837
1930	7.89151	11.5557	9.14596	9.85704	8.95287	8.6826	7.82775	7.49715	7.76325	8.55254	8.60291	10.8854	9.50836	7.62284	7.36682	10.3165	9.94961	9.38458	8.17676	9.69733
1935	7.90603	10.9572	9.74718	9.79943	9.22062	8.565	7.34893	9.02884	7.99874	8.74675	9.74149	9.79671	9.59605	7.50388	7.76443	10.0416	9.89782	9.86474	7.9142	8.89456
1940	7.95244	11.8665	8.43478	9.87519	8.74483	8.72127	7.96894	8.49182	8.13001	8.82543	8.92877	9.17953	9.32554	7.6322	7.63418	9.84517	9.78066	8.70418	8.07567	8.91409
1945	7.33437	10.974	9.51652	10.1142	8.39801	8.96061	7.26879	7.39451	7.67377	8.85104	8.86854	9.01984	8.95574	7.55688	7.53641	10.0628	10.716	9.25296	8.90377	9.33417
