# Supplementary material for: Structural basis of efficacy-driven ligand selectivity at GPCRs
Source: Nat Chem Biol. 2023 Feb 13;19(7):805–14. doi: 10.1038/s41589-022-01247-5 (PMC10299909; doi:10.1038/s41589-022-01247-5)
Supplement: Source Data Extended Data Fig. 5 — Statistical source data. [file 41589_2022_1247_MOESM13_ESM.xlsx]

## Sheet: ext_data_fig_5_source_data
Simulation	average	receptor	ligand
0	97.3684	M2	xano
1	87.5	M2	xano
2	95.9799	M2	xano
3	53.5	M2	xano
4	45.5	M2	xano
5	100	M2	xano
6	44	M2	xano
7	100	M2	xano
8	0	M2	xano
9	67	M2	xano
10	82.5	M2_F181L	xano
11	7	M2_F181L	xano
12	32.5	M2_F181L	xano
13	27.5	M2_F181L	xano
14	27.5	M2_F181L	xano
15	0.5	M2_F181L	xano
16	0	M4	xano
17	69	M4	xano
18	95	M4	xano
19	66.5	M4	xano
20	6	M4	xano
21	31	M4	xano
22	0	M4	xano
23	2.5	M4	xano
24	0	M4	xano
25	36.5	M4	xano
